# Supplementary material for: Masticatory biomechanics in the rabbit: a multi-body dynamics analysis
Source: J R Soc Interface. 2014 Oct 6;11(99):20140564. doi: 10.1098/rsif.2014.0564 (PMC4233732; doi:10.1098/rsif.2014.0564)
Supplement: Appendix 2 - Muscle origin, attachment and via point coordinates [file rsif20140564supp2.xlsx]

## Sheet: Sheet1
APPENDIX 2- MUSCLE ORIGIN, ATTACHMENT & VIA POINT CO-ORDINATES
ALL DIMENSIONS IN MM
	Coordinate system	x	Anterio-posterior (posterior postive)
		y	Superio-inferior (superior positive)
		z	Medio-lateral
			Strand				Origin					Insertion					Via 1					Via 2					Via 3					Via 4					Via 5					Via 6					Via 7
						x	y	z			x	y	z
Left	Superficial masseter		1			-13.1187	-4.25974	14.6485			8.10943	-22.9849	15.0989
			2			-12.4036	-4.25974	15.8738			12.2522	-22.4241	16.128
			3			-11.5191	-4.46091	16.9458			16.302	-21.1269	17.4842
			4			-10.2766	-4.52736	17.6169			19.8961	-18.7236	18.4843
			5			-8.9868	-4.46091	18.1778			22.5896	-15.1204	18.7047
			6			-7.62733	-4.5388	18.5536			22.788	-10.8285	18.402
	Anterior deep masseter		1			-5.726	0.495	18.676			18.135	-18.48	17.405			-2.28262	-2.36904	18.9411
			2			-1.35411	0.130184	18.605			20.519	-14.917	17.975
			3			2.88223	-0.33975	18.9059			20.038	-10.572	18.162
	Posterior deep masseter		1			-0.0451756	-3.13331	17.9675			9.02433	-18.8857	14.24
			2			2.96908	-2.44918	18.194			12.5316	-18.2666	15.4899
			3			5.77236	-1.30243	18.5746			15.3604	-15.6761	16.2901
			4			8.33471	0.24118	18.9037			17.3673	-12.4392	16.8938
	Anterior zygomaticomandibularis		1			-4.67955	0.0264816	17.2624			5.474	-9.74127	13.1058
			2			-1.50192	-0.212916	17.6144			7.50108	-8.03244	13.7076
			3			1.58202	0.42868	18.1908			9.48121	-6.47701	14.4389
			4			4.33583	1.79631	18.1661			11.6572	-5.16871	15.3463
	Posterior zygomaticomandibularis		1			10.2	3.5	18.6			12.7	-4	15.4
			2			15.1	5.3	18.7			14.3	-2.11	15.8
			3			20	7.1	17.3			16	0.8	16.4
	Superficial temporalis		1			30.2578	16.2652	5.04			10	4	14.8			27.2493	15.6042	9.6			22.3129	15.6377	13.15			17.9929	15.9094	14.4642			15.3866	16.0403	14.3796			13.9044	15.7568	14.0468			13.0174	15.1045	13.5564			12.7435	14.4967	13.2299
			2								7.3	1.2	14
			3								4.9	-1.9	13.4
	Medial deep temporalis		1			9.97709	9.88923	5.21065			1.62204	-7.02025	7.5613			4.95006	-0.702525	6.40715
	Lateral deep temporalis (ventral head)		1			10.4598	9.34964	8.55345			5.89741	-8.12847	12.6992			8.68324	0.0951641	9.55939
			2			10.4598	9.34964	8.55345			8.30069	-6.02613	13.523			9.58391	1.3818	10.4584
			3			10.4598	9.34964	8.55345			10.3743	-3.59159	13.9437
			4			10.4598	9.34964	8.55345			12.3501	-1.1031	14.6175
			5			10.4598	9.34964	8.55345			14.1992	1.44656	14.9798
			6			10.4598	9.34964	8.55345			6.92445	-12.2988	12.8113			9.35768	0.346435	9.82549
			7			10.4598	9.34964	8.55345			10.0717	-10.684	13.8693
			8			10.4598	9.34964	8.55345			12.6398	-7.99251	14.6221
			9			10.4598	9.34964	8.55345			14.7049	-4.86733	15.2261
			10			10.4598	9.34964	8.55345			16.4688	-1.57736	15.0992
	Lateral deep temporalis (dorsal head)		1			12.9227	9.3385	13.1585			11.8483	5.97656	13.984
			2			12.5538	9.34269	12.4718			9.60263	1.86473	13.3983
			3			12.2639	9.34468	11.8434			7.2611	-1.82131	12.6556
			4			11.9913	9.28044	11.267			4.33137	-4.91868	11.2298
	Medial pterygoid		1			7.42767	-2.87527	2.53112			8.66757	-20.2561	13.5837			7.51236	-4.72806	2.73988
			2			8.70118	-2.13361	2.35655			12.4424	-20.6719	14.855			9.10514	-6.16994	2.94088
			3			10.2293	-1.45548	2.18846			16.2146	-20.7036	16.0957			10.4846	-2.67	2.29888
			4			7.93434	-2.03147	3.7561			19.8293	-19.4064	17.0573
			5			8.48978	-1.26325	5.3982			22.379	-16.432	17.365
			6			9.53091	-0.575558	5.92952			23.3726	-12.6649	17.0929
			7			8.78675	-4.27346	3.03345			5.27461	-15.2766	11.3085			8.189	-5.80907	3.85386
			8			9.89202	-3.46904	2.74747			8.20409	-15.3125	12.6224			9.65879	-6.57209	3.84197
			9			11.0286	-2.6587	2.8196			11.0718	-14.8147	13.9136
			10			7.84713	-3.00928	6.06177			13.8087	-13.4011	14.8842			8.77267	-4.31046	5.96786
			11			8.5675	-2.2104	6.58014			16.2027	-11.3845	15.7131			9.60539	-3.6272	7.36528
			12			9.578	-1.56025	7.21645			18.1624	-8.85688	15.8877
	Lateral pterygoid		1			3.12847	-3.2417	4.64018			17.5843	6.70979	15.593			14.3103	4.63355	10.8851
			2			11.099	0.829255	7.46311			16.2571	4.58301	15.4081			14.7343	3.8544	11.2274
	Digastric		1			28	-8.3	1.15			-7.9	-23	3
Right	Superficial masseter		1			-12.986	-3.8574	-15.3701			8.14583	-23.1835	-14.8979
			2			-12.136	-4.05041	-16.6288			12.4918	-22.5491	-15.9061
			3			-11.0041	-4.46091	-17.6039			16.4397	-21.0289	-17.5407
			4			-9.58558	-4.46091	-18.3319			19.8894	-18.6059	-18.3762
			5			-8.04548	-4.46091	-18.9203			22.711	-15.0683	-18.5118
			6			-6.49434	-4.13192	-19.1607			22.8402	-10.8041	-18.1174
	Anterior deep masseter		1			-5.75294	0.605672	-18.5864			18.095	-18.256	-17.544			-1.94317	-2.48658	-19.0059
			2			-1.47287	0.271785	-19.1234			20.238	-14.676	-17.664
			3			2.83683	-0.218257	-19.3246			20.604	-10.564	-17.908
	Posterior deep masseter		1			-0.210146	-2.85153	-18.463			9.21346	-18.8508	-13.8919
			2			2.76313	-2.04683	-18.6049			12.7597	-18.2578	-15.1861
			3			5.55274	-0.822369	-18.8052			15.2745	-15.6199	-16.1052
			4			8.26636	0.373802	-19.011			17.3927	-12.4574	-16.8151
	Anterior zygomaticomandibularis		1			-4.89615	0.100166	-17.5305			5.56847	-9.64362	-12.777
			2			-1.85432	-0.10824	-18.1609			7.69451	-8.00116	-13.4057
			3			1.34795	0.582326	-18.4804			9.70408	-6.21157	-14.1101
			4			4.2965	1.78338	-18.6263			12.0815	-5.11876	-14.911
	Posterior zygomaticomandibularis		1			10	3.7	-18.8			12.7	-4	-15
			2			14.9	5.5	-19			14.3	-2.1	-15.3
			3			20.1	7.4	-17.7			16.24	0.88	-16
	Superficial temporalis		1			30.7078	16.0652	-5.24			10.1	4.2	-14.5			27.2493	15.6042	-10.2			22.3129	15.6377	-13.45			17.9929	15.9094	-14.6642			15.3866	16.0403	-14.5796			13.9044	15.7568	-14.2468			13.0174	15.1045	-13.7564			12.7435	14.4967	-13.4299
			2								7.4	1.2	-13.8
			3								4.9	-1.9	-13.1
	Medial deep temporalis		1			9.94649	9.76864	-5.13332			1.68414	-7.08306	-7.24475			4.95006	-0.702525	-6.40715
	Lateral deep temporalis (ventral head)		1			10.3683	9.56667	-8.42445			6.14797	-7.99863	-12.3209			8.68155	0.0955042	-9.4594
			2			10.3683	9.56667	-8.42445			8.49259	-5.9746	-13.1484			9.49789	1.47609	-10.1036
			3			10.3683	9.56667	-8.42445			10.5055	-3.52191	-13.8688
			4			10.3683	9.56667	-8.42445			12.4447	-1.07249	-14.2417
			5			10.3683	9.56667	-8.42445			14.2187	1.47021	-14.6711
			6			10.3683	9.56667	-8.42445			7.04264	-12.05	-12.5741			9.36001	0.347461	-9.72539
			7			10.3683	9.56667	-8.42445			10.3359	-10.5805	-13.3113
			8			10.3683	9.56667	-8.42445			12.7542	-7.973	-14.2716
			9			10.3683	9.56667	-8.42445			14.8111	-4.82439	-14.881
			10			10.3683	9.56667	-8.42445			16.5169	-1.65118	-15.0134
	Lateral deep temporalis (dorsal head)		1			13.306	9.702	-12.816			12.0887	6.29981	-13.8539
			2			13.03	9.619	-12.211			10.0996	2.19687	-13.1293
			3			12.758	9.535	-11.615			7.54209	-1.4622	-12.1921
			4			12.423	9.498	-10.995			4.5812	-4.70075	-10.8052
	Medial pterygoid		1			7.36391	-2.5935	-3.02253			8.8383	-19.9903	-13.094			7.52631	-4.6854	-3.33815
			2			8.77624	-1.89219	-2.78841			12.454	-20.2381	-14.5042			9.50514	-6.16994	-3.84088
			3			10.1852	-1.33741	-2.71386			16.126	-20.4227	-16.1547			10.5846	-2.67	-2.79888
			4			7.98359	-1.63033	-4.6192			19.7938	-19.4015	-17.3936
			5			8.27684	-1.05611	-5.30943			22.4831	-16.3741	-17.2707
			6			9.37197	-0.358318	-5.6685			23.2679	-12.5848	-17.0416
			7			8.71565	-4.04059	-3.48669			5.58368	-15.3842	-11.0813			8.189	-5.80907	-4.35386
			8			9.71404	-3.34923	-3.16734			8.42683	-15.2635	-12.4954			9.35879	-6.57209	-4.64197
			9			10.7459	-2.50709	-3.32898			11.3771	-14.6831	-13.6753
			10			7.55428	-2.73567	-6.36797			14.0542	-13.2088	-14.6183			8.78912	-4.28351	-6.27455
			11			8.43053	-1.92674	-6.72304			16.2498	-11.1368	-15.5254			9.70539	-3.6272	-7.26528
			12			9.29792	-1.03715	-7.10106			18.1226	-8.74104	-15.9378
	Lateral pterygoid		1			3.24375	-2.55616	-4.94864			17.696	6.77202	-15.3967			14.3103	4.63355	-11.0851
			2			10.8848	0.993576	-7.2705			16.3659	4.68405	-15.0843			14.7343	3.8544	-11.2274
	Digastric		1			28	-8.3	-1.15			-7.9	-23	-3
