# Supplementary material for: Masticatory biomechanics in the rabbit: a multi-body dynamics analysis
Source: J R Soc Interface. 2014 Oct 6;11(99):20140564. doi: 10.1098/rsif.2014.0564 (PMC4233732; doi:10.1098/rsif.2014.0564)
Supplement: Appendix 5 - Muscle activation profiles [file rsif20140564supp5.xlsx]

## Sheet: Muscle_activat._molar_crush
Muscle activation
Molar crushing
		Superficial masseter			Posterior deep masseter				Anterior zygo.mandibularis				Posterior zygo.mandibularis				Superficial temporalis					Deep temporalis				Medial pterygoid				Lateral pterygoid
Time (ms)		Balancing	Working			Balancing	Working			Balancing	Working			Balancing	Working			Balancing	Working			Balancing	Working			Balancing	Working			Balancing	Working
0		0.1	0.1			0.1	0.1			0.1	0.1			0.1	0.1			0.1	0.1			0.1	0.1			0.1	0.1			0.1	0.1
0		0.1	0.1			0.1	0.1			0.1	0.1			0.1	0.1			0.1	0.1			0.1	0.1			0.1	0.1			0.1	0.1
0.5		0.1	0.1			0.1	0.1			0.1	0.1			0.1	0.1			0.1	0.1			0.1	0.1			0.1	0.1			0.1	0.1
1		0.1	0.1			0.1	0.1			0.1	0.1			0.1	0.1			0.1	0.1			0.1	0.1			0.1	0.1			0.1	0.1
1.5		0.1	0.1			0.1	0.1			0.1	0.1			0.1	0.1			0.1	0.1			0.1	0.1			0.1	0.1			0.1	0.1
2		0.1	0.1			0.1	0.1			0.1	0.1			0.1	0.1			0.1	0.1			0.1	0.1			0.1	0.1			0.1	0.1
2.5		0.1	0.1			0.1	0.1			0.1	0.1			0.1	0.1			0.1	0.1			0.1	0.1			0.1	0.1			0.1	0.1
3		0.1	0.1			0.1	0.1			0.1	0.1			0.1	0.1			0.1	0.1			0.1	0.1			0.1	0.1			0.1	0.1
3.5		0.1	0.1			0.1	0.1			0.1	0.1			0.1	0.1			0.1	0.1			0.1	0.1			0.1	0.1			0.1	0.1
4		0.1	0.1			0.1	0.1			0.1	0.1			0.1	0.1			0.1	0.1			0.1	0.1			0.1	0.1			0.1	0.1
4.5		0.1	0.1			0.1	0.1			0.1	0.1			0.1	0.1			0.1	0.1			0.1	0.1			0.1	0.1			0.1	0.1
5		0.1	0.1			0.1	0.1			0.1	0.1			0.1	0.1			0.1	0.1			0.1	0.1			0.1	0.1			0.1	0.1
5.5		0.1	0.1			0.1	0.1			0.1	0.1			0.1	0.1			0.1	0.1			0.1	0.1			0.1	0.1			0.1	0.1
6		0.1	0.1			0.1	0.1			0.1	0.1			0.1	0.1			0.1	0.1			0.1	0.1			0.1	0.1			0.1	0.1
6.5		0.1	0.1			0.1	0.1			0.1	0.1			0.1	0.1			0.1	0.1			0.1	0.1			0.1	0.1			0.1	0.1
7		0.1	0.1			0.1	0.1			0.1	0.1			0.1	0.1			0.1	0.1			0.1	0.1			0.1	0.1			0.1	0.1
7.5		0.1	0.1			0.1	0.1			0.1	0.1			0.1	0.1			0.1	0.1			0.1	0.1			0.1	0.1			0.1	0.1
8		0.1	0.1			0.1	0.1			0.1	0.1			0.1	0.1			0.1	0.1			0.1	0.1			0.1	0.1			0.1	0.1
8.5		0.1	0.1			0.1	0.1			0.1	0.1			0.1	0.1			0.1	0.1			0.1	0.1			0.1	0.1			0.1	0.1
9		0.1	0.1			0.1	0.1			0.1	0.1			0.1	0.1			0.1	0.1			0.1	0.1			0.1	0.1			0.1	0.1
9.19		0.1	0.1			0.1	0.1			0.1	0.1			0.1	0.1			0.1	0.1			0.1	0.1			0.1	0.1			0.1	0.1
9.5		0.1	0.1			0.1	0.1			0.1	0.1			0.1	0.1			0.1	0.1			0.1	0.1			0.1	0.1			0.1	0.1
10		0.1	0.1			0.1	0.1			0.1	0.1			0.1	0.1			0.1	0.1			0.1	0.1			0.1	0.1			0.1	0.1
10.5		0.1	0.1			0.1	0.1			0.1	0.1			0.1	0.1			0.1	0.1			0.1	0.1			0.1	0.1			0.1	0.1
11		0.1	0.1			0.1	0.1			0.1	0.1			0.1	0.1			0.1	0.1			0.1	0.1			0.1	0.1			0.1	0.1
11.5		0.1	0.1			0.1	0.1			0.1	0.1			0.1	0.1			0.1	0.1			0.1	0.1			0.1	0.1			0.1	0.1
12		0.1	0.1			0.1	0.1			0.1	0.1			0.1	0.1			0.1	0.1			0.1	0.1			0.1	0.1			0.1	0.1
12.5		0.1	0.1			0.1	0.1			0.1	0.1			0.1	0.1			0.1	0.1			0.1	0.1			0.1	0.1			0.1	0.1
13		0.1	0.1			0.1	0.1			0.1	0.1			0.1	0.1			0.1	0.1			0.1	0.1			0.1	0.1			0.1	0.1
13.5		0.1	0.1			0.1	0.1			0.1	0.1			0.1	0.1			0.1	0.1			0.1	0.1			0.1	0.1			0.1	0.1
14		0.1	0.1			0.1	0.1			0.1	0.1			0.1	0.1			0.1	0.1			0.1	0.1			0.1	0.1			0.1	0.1
14.5		0.1	0.1			0.1	0.1			0.1	0.1			0.1	0.1			0.1	0.1			0.1	0.1			0.1	0.1			0.1	0.1
15		0.1	0.1			0.1	0.1			0.1	0.1			0.1	0.1			0.1	0.1			0.1	0.1			0.1	0.1			0.1	0.1
15.5		0.1	0.1			0.1	0.1			0.1	0.1			0.1	0.1			0.1	0.1			0.1	0.1			0.1	0.1			0.1	0.1
16		0.1	0.1			0.1	0.1			0.1	0.1			0.1	0.1			0.1	0.1			0.1	0.1			0.1	0.1			0.1	0.1
16.5		0.1	0.1			0.1	0.1			0.1	0.1			0.1	0.1			0.1	0.1			0.1	0.1			0.1	0.1			0.1	0.1
17		0.1	0.1			0.1	0.1			0.1	0.1			0.1	0.1			0.1	0.1			0.1	0.1			0.1	0.1			0.1	0.1
17.09		0.1	0.1			0.1	0.1			0.1	0.1			0.1	0.1			0.1	0.1			0.1	0.1			0.1	0.1			0.1	0.1
17.5		0.1	0.1			0.1	0.1			0.1	0.1			0.1	0.1			0.1	0.1			0.1	0.1			0.1	0.1			0.1	0.1
18		0.1	0.1			0.1	0.1			0.1	0.1			0.1	0.1			0.1	0.1			0.1	0.1			0.1	0.1			0.1	0.1
18.5		0.1	0.1			0.1	0.1			0.1	0.1			0.1	0.1			0.1	0.1			0.1	0.1			0.1	0.1			0.1	0.1
19		0.1	0.1			0.1	0.1			0.1	0.1			0.1	0.1			0.1	0.1			0.1	0.1			0.1	0.1			0.1	0.1
19.5		0.1	0.1			0.1	0.1			0.1	0.1			0.1	0.1			0.1	0.1			0.1	0.1			0.1	0.1			0.1	0.1
19.53		0.1	0.1			0.1	0.1			0.1	0.1			0.1	0.1			0.1	0.1			0.1	0.1			0.1	0.1			0.1	0.1
20		0.1	0.1			0.1	0.1			0.1	0.1			0.1	0.1			0.1	0.1			0.1	0.1			0.1	0.1			0.1	0.1
20.5		0.1	0.1			0.1	0.1			0.1	0.1			0.1	0.1			0.1	0.1			0.1	0.1			0.1	0.1			0.1	0.1
21		0.1	0.1			0.1	0.1			0.1	0.1			0.1	0.1			0.1	0.1			0.1	0.1			0.1	0.1			0.1	0.1
21.5		0.1	0.1			0.1	0.1			0.1	0.1			0.1	0.1			0.1	0.1			0.1	0.1			0.1	0.1			0.1	0.1
22		0.1	0.1			0.1	0.1			0.1	0.1			0.1	0.1			0.1	0.1			0.1	0.1			0.1	0.1			0.1	0.1
22.5		0.1	0.1			0.1	0.1			0.1	0.1			0.1	0.1			0.1	0.1			0.1	0.1			0.1	0.1			0.1	0.1
23		0.1	0.1			0.1	0.1			0.1	0.1			0.1	0.1			0.1	0.1			0.1	0.1			0.1	0.1			0.1	0.1
23.5		0.1	0.1			0.1	0.1			0.1	0.1			0.1	0.1			0.1	0.1			0.1	0.1			0.1	0.1			0.1	0.1
24		0.1	0.1			0.1	0.1			0.1	0.1			0.1	0.1			0.1	0.1			0.1	0.1			0.1	0.1			0.1	0.1
24.5		0.1	0.1			0.1	0.1			0.1	0.1			0.1	0.1			0.1	0.1			0.1	0.1			0.1	0.1			0.1	0.1
25		0.1	0.1			0.1	0.1			0.1	0.1			0.1	0.1			0.1	0.1			0.1	0.1			0.1	0.1			0.1	0.1
25.5		0.1	0.1			0.1	0.1			0.1	0.1			0.1	0.1			0.1	0.1			0.1	0.1			0.1	0.1			0.1	0.1
26		0.1	0.1			0.1	0.1			0.1	0.1			0.1	0.1			0.1	0.1			0.1	0.1			0.1	0.1			0.1	0.1
26.5		0.1	0.1			0.1	0.1			0.1	0.1			0.1	0.1			0.1	0.1			0.1	0.1			0.1	0.1			0.1	0.1
27		0.1	0.1			0.1	0.1			0.1	0.1			0.1	0.1			0.1	0.1			0.1	0.1			0.1	0.1			0.1	0.1
27.5		0.1	0.1			0.1	0.1			0.1	0.1			0.1	0.1			0.1	0.1			0.1	0.1			0.1	0.1			0.1	0.1
28		0.1	0.1			0.1	0.1			0.1	0.1			0.1	0.1			0.1	0.1			0.1	0.1			0.1	0.1			0.1	0.1
28.5		0.1	0.1			0.1	0.1			0.1	0.1			0.1	0.1			0.1	0.1			0.1	0.1			0.1	0.1			0.1	0.1
29		0.1	0.1			0.1	0.1			0.1	0.1			0.1	0.1			0.1	0.1			0.1	0.1			0.1	0.1			0.1	0.1
29.5		0.1	0.1			0.1	0.1			0.1	0.1			0.1	0.1			0.1	0.1			0.1	0.1			0.1	0.1			0.1	0.1
30		0.1	0.1			0.1	0.1			0.1	0.1			0.1	0.1			0.1	0.1			0.1	0.1			0.1	0.1			0.1	0.1
30.5		0.1	0.1			0.1	0.1			0.1	0.1			0.1	0.1			0.1	0.1			0.1	0.1			0.1	0.1			0.1	0.1
31		0.1	0.1			0.1	0.1			0.1	0.1			0.1	0.1			0.1	0.1			0.1	0.1			0.1	0.1			0.1	0.1
31.5		0.1	0.1			0.1	0.1			0.1	0.1			0.1	0.1			0.1	0.1			0.1	0.1			0.1	0.1			0.1	0.1
32		0.1	0.1			0.1	0.1			0.1	0.1			0.1	0.1			0.1	0.1			0.1	0.1			0.1	0.1			0.1	0.1
32.5		0.1	0.1			0.1	0.1			0.1	0.1			0.1	0.1			0.1	0.1			0.1	0.1			0.1	0.1			0.1	0.1
33		0.1	0.1			0.1	0.1			0.1	0.1			0.1	0.1			0.1	0.1			0.1	0.1			0.1	0.1			0.1	0.1
33.5		0.1	0.1			0.1	0.1			0.1	0.1			0.1	0.1			0.1	0.1			0.1	0.1			0.1	0.1			0.1	0.1
33.66		0.1	0.1			0.1	0.1			0.1	0.1			0.1	0.1			0.1	0.1			0.1	0.1			0.1	0.1			0.1	0.1
34		0.1	0.1			0.1	0.1			0.1	0.1			0.1	0.1			0.1	0.1			0.1	0.1			0.1	0.1			0.1	0.1
34.5		0.1	0.1			0.1	0.1			0.1	0.1			0.1	0.1			0.1	0.1			0.1	0.1			0.1	0.1			0.1	0.1
35		0.1	0.1			0.1	0.1			0.1	0.1			0.1	0.1			0.1	0.1			0.1	0.1			0.1	0.1			0.1	0.1
35.5		0.1	0.1			0.1	0.1			0.1	0.1			0.1	0.1			0.1	0.1			0.1	0.1			0.1	0.1			0.1	0.1
36		0.1	0.1			0.1	0.1			0.1	0.1			0.1	0.1			0.1	0.1			0.1	0.1			0.1	0.1			0.1	0.1
36.5		0.1	0.1			0.1	0.1			0.1	0.1			0.1	0.1			0.1	0.1			0.1	0.1			0.1	0.1			0.1	0.1
37		0.1	0.1			0.1	0.1			0.1	0.1			0.1	0.1			0.1	0.1			0.1	0.1			0.1	0.1			0.1	0.1
37.5		0.1	0.1			0.1	0.1			0.1	0.1			0.1	0.1			0.1	0.1			0.1	0.1			0.1	0.1			0.1	0.1
38		0.1	0.1			0.1	0.1			0.1	0.1			0.1	0.1			0.1	0.1			0.1	0.1			0.1	0.1			0.1	0.1
38.5		0.1	0.1			0.1	0.1			0.1	0.1			0.1	0.1			0.1	0.1			0.1	0.1			0.1	0.1			0.1	0.1
39		0.1	0.1			0.1	0.1			0.1	0.1			0.1	0.1			0.1	0.1			0.1	0.1			0.1	0.1			0.1	0.1
39.03		0.1	0.1			0.1	0.1			0.1	0.1			0.1	0.1			0.1	0.1			0.1	0.1			0.1	0.1			0.1	0.1
39.5		0.1	0.1			0.1	0.1			0.1	0.1			0.1	0.1			0.1	0.1			0.1	0.1			0.1	0.1			0.1	0.1
40		0.1	0.1			0.1	0.1			0.1	0.1			0.1	0.1			0.1	0.1			0.1	0.1			0.1	0.1			0.1	0.1
40.5		0.1	0.1			0.1	0.1			0.1	0.1			0.1	0.1			0.1	0.1			0.1	0.1			0.1	0.1			0.1	0.1
41		0.1	0.1			0.1	0.1			0.1	0.1			0.1	0.1			0.1	0.1			0.1	0.1			0.1	0.1			0.1	0.1
41.5		0.1	0.1			0.1	0.1			0.1	0.1			0.1	0.1			0.1	0.1			0.1	0.1			0.1	0.1			0.1	0.1
41.78		0.1	0.1			0.1	0.1			0.1	0.1			0.1	0.1			0.1	0.1			0.1	0.1			0.1	0.1			0.1	0.1
42		0.1	0.1			0.1	0.1			0.1	0.1			0.1	0.1			0.1	0.1			0.1	0.1			0.1	0.1			0.1	0.1
42.5		0.1	0.1			0.1	0.1			0.1	0.1			0.1	0.1			0.1	0.1			0.1	0.1			0.1	0.1			0.1	0.1
43		0.1	0.1			0.1	0.1			0.1	0.1			0.1	0.1			0.1	0.1			0.1	0.1			0.1	0.1			0.1	0.1
43.5		0.1	0.1			0.1	0.1			0.1	0.1			0.1	0.1			0.1	0.1			0.1	0.1			0.1	0.1			0.1	0.1
44		0.1	0.1			0.1	0.1			0.1	0.1			0.1	0.1			0.1	0.1			0.1	0.1			0.1	0.1			0.1	0.1
44.5		0.1	0.1			0.1	0.1			0.1	0.1			0.1	0.1			0.1	0.1			0.1	0.1			0.1	0.1			0.1	0.1
45		0.1	0.1			0.1	0.1			0.1	0.1			0.1	0.1			0.1	0.1			0.1	0.1			0.1	0.1			0.1	0.1
45.5		0.1	0.1			0.1	0.1			0.1	0.1			0.1	0.1			0.1	0.1			0.1	0.1			0.1	0.1			0.1	0.1
45.85		0.1	0.1			0.1	0.1			0.1	0.1			0.1	0.1			0.1	0.1			0.1	0.1			0.1	0.1			0.1	0.1
46		0.1	0.1			0.1	0.1			0.1	0.1			0.1	0.1			0.1	0.1			0.1	0.1			0.1	0.1			0.1	0.1
46		0.1	0.1			0.1	0.1			0.1	0.1			0.1	0.1			0.1	0.1			0.1	0.1			0.1	0.1			0.1	0.1
46.5		0.1	0.1			0.1	0.1			0.1	0.1			0.1	0.1			0.1	0.1			0.1	0.1			0.1	0.1			0.1	0.1
47		0.1	0.1			0.1	0.1			0.1	0.1			0.1	0.1			0.1	0.1			0.1	0.1			0.1	0.1			0.1	0.1
47.5		0.1	0.1			0.1	0.1			0.1	0.1			0.1	0.1			0.1	0.1			0.1	0.1			0.1	0.1			0.1	0.1
48		0.1	0.1			0.1	0.1			0.1	0.1			0.1	0.1			0.1	0.1			0.1	0.1			0.1	0.1			0.1	0.1
48.5		0.1	0.1			0.1	0.1			0.1	0.1			0.1	0.1			0.1	0.1			0.1	0.1			0.1	0.1			0.1	0.1
49		0.1	0.1			0.1	0.1			0.1	0.1			0.1	0.1			0.1	0.1			0.1	0.1			0.1	0.1			0.1	0.1
49.5		0.1	0.1			0.1	0.1			0.1	0.1			0.1	0.1			0.1	0.1			0.1	0.1			0.1	0.1			0.1	0.1
50		0.1	0.1			0.1	0.1			0.1	0.1			0.1	0.1			0.1	0.1			0.1	0.1			0.1	0.1			0.1	0.1
50.5		0.1	0.1			0.1	0.1			0.1	0.1			0.1	0.1			0.1	0.1			0.1	0.1			0.1	0.1			0.1	0.1
51		0.1	0.1			0.1	0.1			0.1	0.1			0.1	0.1			0.1	0.1			0.1	0.1			0.1	0.1			0.1	0.1
51.5		0.1	0.1			0.1	0.1			0.1	0.1			0.1	0.1			0.1	0.1			0.1	0.1			0.1	0.1			0.1	0.1
51.78		0.1	0.1			0.1	0.1			0.1	0.1			0.1	0.1			0.1	0.1			0.1	0.1			0.1	0.1			0.1	0.1
52		0.1	0.1			0.1	0.1			0.1	0.1			0.1	0.1			0.1	0.1			0.1	0.1			0.1	0.1			0.1	0.1
52.5		0.1	0.1			0.1	0.1			0.1	0.1			0.1	0.1			0.1	0.1			0.1	0.1			0.1	0.1			0.1	0.1
53		0.1	0.1			0.1	0.1			0.1	0.1			0.1	0.1			0.1	0.1			0.1	0.1			0.1	0.1			0.1	0.1
53.5		0.1	0.1			0.1	0.1			0.1	0.1			0.1	0.1			0.1	0.1			0.1	0.1			0.1	0.1			0.1	0.1
54		0.1	0.1			0.1	0.1			0.1	0.1			0.1	0.1			0.1	0.1			0.1	0.1			0.1	0.1			0.1	0.1
54.5		0.1	0.1			0.1	0.1			0.1	0.1			0.1	0.1			0.1	0.1			0.1	0.1			0.1	0.1			0.1	0.1
55		0.1	0.1			0.1	0.1			0.1	0.1			0.1	0.1			0.1	0.1			0.1	0.1			0.1	0.1			0.1	0.1
55.5		0.1	0.1			0.1	0.1			0.1	0.1			0.1	0.1			0.1	0.1			0.1	0.1			0.1	0.1			0.1	0.1
56		0.1	0.1			0.1	0.1			0.1	0.1			0.1	0.1			0.1	0.1			0.1	0.1			0.1	0.1			0.1	0.1
56.5		0.1	0.1			0.1	0.1			0.1	0.1			0.1	0.1			0.1	0.1			0.1	0.1			0.1	0.1			0.1	0.1
57		0.1	0.1			0.1	0.1			0.1	0.1			0.1	0.1			0.1	0.1			0.1	0.1			0.1	0.1			0.1	0.1
57.5		0.1	0.1			0.1	0.1			0.1	0.1			0.1	0.1			0.1	0.1			0.1	0.1			0.1	0.1			0.1	0.1
58		0.1	0.1			0.1	0.1			0.1	0.1			0.1	0.1			0.1	0.1			0.1	0.1			0.1	0.1			0.1	0.1
58.5		0.1	0.1			0.1	0.1			0.1	0.1			0.1	0.1			0.1	0.1			0.1	0.1			0.1	0.1			0.1	0.1
59		0.1	0.1			0.1	0.1			0.1	0.1			0.1	0.1			0.1	0.1			0.1	0.1			0.1	0.1			0.1	0.1
59.5		0.1	0.1			0.1	0.1			0.1	0.1			0.1	0.1			0.1	0.1			0.1	0.1			0.1	0.1			0.1	0.1
59.7		0.1	0.1			0.1	0.1			0.1	0.1			0.1	0.1			0.1	0.1			0.1	0.1			0.1	0.1			0.1	0.1
60		0.1	0.1			0.1	0.1			0.1	0.1			0.1	0.1			0.1	0.1			0.1	0.1			0.1	0.1			0.1	0.1
60.5		0.1	0.1			0.1	0.1			0.1	0.1			0.1	0.1			0.1	0.1			0.1	0.1			0.1	0.1			0.1	0.1
61		0.1	0.1			0.1	0.1			0.1	0.1			0.1	0.1			0.1	0.1			0.1	0.1			0.1	0.1			0.1	0.1
61.5		0.1	0.1			0.1	0.1			0.1	0.1			0.1	0.1			0.1	0.1			0.1	0.1			0.1	0.1			0.1	0.1
62		0.1	0.1			0.1	0.1			0.1	0.1			0.1	0.1			0.1	0.1			0.1	0.1			0.1	0.1			0.1	0.1
62.5		0.1	0.1			0.1	0.1			0.1	0.1			0.1	0.1			0.1	0.1			0.1	0.1			0.1	0.1			0.1	0.1
63		0.1	0.1			0.1	0.1			0.1	0.1			0.1	0.1			0.1	0.1			0.1	0.1			0.1	0.1			0.1	0.1
63.5		0.1	0.1			0.1	0.1			0.1	0.1			0.1	0.1			0.1	0.1			0.1	0.1			0.1	0.1			0.1	0.1
64		0.1	0.1			0.1	0.1			0.1	0.1			0.1	0.1			0.1	0.1			0.1	0.1			0.1	0.1			0.1	0.1
64.5		0.1	0.1			0.1	0.1			0.1	0.1			0.1	0.1			0.1	0.1			0.1	0.1			0.1	0.1			0.1	0.1
65		0.1	0.1			0.1	0.1			0.1	0.1			0.1	0.1			0.1	0.1			0.1	0.1			0.1	0.1			0.1	0.1
65.5		0.1	0.1			0.1	0.1			0.1	0.1			0.1	0.1			0.1	0.1			0.1	0.1			0.1	0.1			0.1	0.1
66		0.1	0.1			0.1	0.1			0.1	0.1			0.1	0.1			0.1	0.1			0.1	0.1			0.1	0.1			0.1	0.1
66.5		0.1	0.1			0.1	0.1			0.1	0.1			0.1	0.1			0.1	0.1			0.1	0.1			0.1	0.1			0.1	0.1
67		0.1	0.1			0.1	0.1			0.1	0.1			0.1	0.1			0.1	0.1			0.1	0.1			0.1	0.1			0.1	0.1
67.5		0.1	0.1			0.1	0.1			0.1	0.1			0.1	0.1			0.1	0.1			0.1	0.1			0.1	0.1			0.1	0.1
68		0.1	0.1			0.1	0.1			0.1	0.1			0.1	0.1			0.1	0.1			0.1	0.1			0.1	0.1			0.1	0.1
68.5		0.1	0.1			0.1	0.1			0.1	0.1			0.1	0.1			0.1	0.1			0.1	0.1			0.1	0.1			0.1	0.1
69		0.1	0.1			0.1	0.1			0.1	0.1			0.1	0.1			0.1	0.1			0.1	0.1			0.1	0.1			0.1	0.1
69.5		0.1	0.1			0.1	0.1			0.1	0.1			0.1	0.1			0.1	0.1			0.1	0.1			0.1	0.1			0.1	0.1
70		0.1	0.1			0.1	0.1			0.1	0.1			0.1	0.1			0.1	0.1			0.1	0.1			0.1	0.1			0.1	0.1
70.33		0.1	0.1			0.1	0.1			0.1	0.1			0.1	0.1			0.1	0.1			0.1	0.1			0.1	0.1			0.1	0.1
70.5		0.1	0.1			0.1	0.1			0.1	0.1			0.1	0.1			0.1	0.1			0.1	0.1			0.1	0.1			0.1	0.1
71		0.1	0.1			0.1	0.1			0.1	0.1			0.1	0.1			0.1	0.1			0.1	0.1			0.1	0.1			0.1	0.1
71.5		0.1	0.1			0.1	0.1			0.1	0.1			0.1	0.1			0.1	0.1			0.1	0.1			0.1	0.1			0.1	0.1
72		0.1	0.1			0.1	0.1			0.1	0.1			0.1	0.1			0.1	0.1			0.1	0.1			0.1	0.1			0.1	0.1
72.5		0.1	0.1			0.1	0.1			0.1	0.1			0.1	0.1			0.1	0.1			0.1	0.1			0.1	0.1			0.1	0.1
73		0.1	0.1			0.1	0.1			0.1	0.1			0.1	0.1			0.1	0.1			0.1	0.1			0.1	0.1			0.1	0.1
73.42		0.1	0.1			0.1	0.1			0.1	0.1			0.1	0.1			0.1	0.1			0.1	0.1			0.1	0.1			0.1	0.1
73.5		0.1	0.1			0.1	0.1			0.1	0.1			0.1	0.1			0.1	0.1			0.1	0.1			0.1	0.1			0.1	0.1
74		0.1	0.1			0.1	0.1			0.1	0.1			0.1	0.1			0.1	0.1			0.1	0.1			0.1	0.1			0.1	0.1
74.5		0.1	0.1			0.1	0.1			0.1	0.1			0.1	0.1			0.1	0.1			0.1	0.1			0.1	0.1			0.1	0.1
75		0.1	0.1			0.1	0.1			0.1	0.1			0.1	0.1			0.1	0.1			0.1	0.1			0.1	0.1			0.1	0.1
75.5		0.1	0.1			0.1	0.1			0.1	0.1			0.1	0.1			0.1	0.1			0.1	0.1			0.1	0.1			0.1	0.1
76		0.1	0.1			0.1	0.1			0.1	0.1			0.1	0.1			0.1	0.1			0.1	0.1			0.1	0.1			0.1	0.1
76.5		0.1	0.1			0.1	0.1			0.1	0.1			0.1	0.1			0.1	0.1			0.1	0.1			0.1	0.1			0.1	0.1
77		0.1	0.1			0.1	0.1			0.1	0.1			0.1	0.1			0.1	0.1			0.1	0.1			0.1	0.1			0.1	0.1
77.5		0.1	0.1			0.1	0.1			0.1	0.1			0.1	0.1			0.1	0.1			0.1	0.1			0.1	0.1			0.1	0.1
78		0.1	0.1			0.1	0.1			0.1	0.1			0.1	0.1			0.1	0.1			0.1	0.1			0.1	0.1			0.1	0.1
78.5		0.1	0.1			0.1	0.1			0.1	0.1			0.1	0.1			0.1	0.1			0.1	0.1			0.1	0.1			0.1	0.1
79		0.1	0.1			0.1	0.1			0.1	0.1			0.1	0.1			0.1	0.1			0.1	0.1			0.1	0.1			0.1	0.1
79.5		0.1	0.1			0.1	0.1			0.1	0.1			0.1	0.1			0.1	0.1			0.1	0.1			0.1	0.1			0.1	0.1
80		0.1	0.1			0.1	0.1			0.1	0.1			0.1	0.1			0.1	0.1			0.1	0.1			0.1	0.1			0.1	0.1
80.5		0.1	0.1			0.1	0.1			0.1	0.1			0.1	0.1			0.1	0.1			0.1	0.1			0.1	0.1			0.1	0.1
81		0.1	0.1			0.1	0.1			0.1	0.1			0.1	0.1			0.1	0.1			0.1	0.1			0.1	0.1			0.1	0.1
81.5		0.1	0.1			0.1	0.1			0.1	0.1			0.1	0.1			0.1	0.1			0.1	0.1			0.1	0.1			0.1	0.1
82		0.1	0.1			0.1	0.1			0.1	0.1			0.1	0.1			0.1	0.1			0.1	0.1			0.1	0.1			0.1	0.1
82.5		0.1	0.1			0.1	0.1			0.1	0.1			0.1	0.1			0.1	0.1			0.1	0.1			0.1	0.1			0.1	0.1
83		0.1	0.1			0.1	0.1			0.1	0.1			0.1	0.1			0.1	0.1			0.1	0.1			0.1	0.1			0.1	0.1
83.5		0.1	0.1			0.1	0.1			0.1	0.1			0.1	0.1			0.1	0.1			0.1	0.1			0.1	0.1			0.1	0.1
84		0.1	0.1			0.1	0.1			0.1	0.1			0.1	0.1			0.1	0.1			0.1	0.1			0.1	0.1			0.1	0.1
84.5		0.1	0.1			0.1	0.1			0.1	0.1			0.1	0.1			0.1	0.1			0.1	0.1			0.1	0.1			0.1	0.1
85		0.1	0.1			0.1	0.1			0.1	0.1			0.1	0.1			0.1	0.1			0.1	0.1			0.1	0.1			0.1	0.1
85.5		0.1	0.1			0.1	0.1			0.1	0.1			0.1	0.1			0.1	0.1			0.1	0.1			0.1	0.1			0.1	0.1
86		0.1	0.1			0.1	0.1			0.1	0.1			0.1	0.1			0.1	0.1			0.1	0.1			0.1	0.1			0.1	0.1
86.5		0.1	0.1			0.1	0.1			0.1	0.1			0.1	0.1			0.1	0.1			0.1	0.1			0.1	0.1			0.1	0.1
87		0.1	0.1			0.1	0.1			0.1	0.1			0.1	0.1			0.1	0.1			0.1	0.1			0.1	0.1			0.1	0.1
87.5		0.1	0.1			0.1	0.1			0.1	0.1			0.1	0.1			0.1	0.1			0.1	0.1			0.1	0.1			0.1	0.1
88		0.1	0.1			0.1	0.1			0.1	0.1			0.1	0.1			0.1	0.1			0.1	0.1			0.1	0.1			0.1	0.1
88.5		0.1	0.1			0.1	0.1			0.1	0.1			0.1	0.1			0.1	0.1			0.1	0.1			0.1	0.1			0.1	0.1
88.66		0.1	0.1			0.1	0.1			0.1	0.1			0.1	0.1			0.1	0.1			0.1	0.1			0.1	0.1			0.1	0.1
89		0.1	0.1			0.1	0.1			0.1	0.1			0.1	0.1			0.1	0.1			0.1	0.1			0.1	0.1			0.1	0.1
89.5		0.1	0.1			0.1	0.1			0.1	0.1			0.1	0.1			0.1	0.1			0.1	0.1			0.1	0.1			0.1	0.1
90		0.1	0.1			0.1	0.1			0.1	0.1			0.1	0.1			0.1	0.1			0.1	0.1			0.1	0.1			0.1	0.1
90.5		0.1	0.1			0.1	0.1			0.1	0.1			0.1	0.1			0.1	0.1			0.1	0.1			0.1	0.1			0.1	0.1
91		0.1	0.1			0.1	0.1			0.1	0.1			0.1	0.1			0.1	0.1			0.1	0.1			0.1	0.1			0.1	0.1
91.5		0.1	0.1			0.1	0.1			0.1	0.1			0.1	0.1			0.1	0.1			0.1	0.1			0.1	0.1			0.1	0.1
92		0.1	0.1			0.1	0.1			0.1	0.1			0.1	0.1			0.1	0.1			0.1	0.1			0.1	0.1			0.1	0.1
92.5		0.1	0.1			0.1	0.1			0.1	0.1			0.1	0.1			0.1	0.1			0.1	0.1			0.1	0.1			0.1	0.1
93		0.1	0.1			0.1	0.1			0.1	0.1			0.1	0.1			0.1	0.1			0.1	0.1			0.1	0.1			0.1	0.1
93.5		0.1	0.1			0.1	0.1			0.1	0.1			0.1	0.1			0.1	0.1			0.1	0.1			0.1	0.1			0.18	0.1
94		0.1	0.1			0.1	0.1			0.1	0.1			0.1	0.11			0.1	0.1			0.1	0.1			0.1	0.1			0.35	0.1
94.5		0.1	0.1			0.1	0.1			0.1	0.1			0.1	0.11			0.1	0.1			0.1	0.1			0.1	0.1			0.51	0.1
95		0.1	0.1			0.1	0.1			0.1	0.1			0.1	0.12			0.1	0.1			0.1	0.1			0.1	0.1			0.62	0.1
95.2		0.1	0.1			0.1	0.1			0.1	0.1			0.1	0.12			0.1	0.1			0.1	0.1			0.1	0.1			0.69	0.1
95.5		0.1	0.1			0.1	0.1			0.1	0.1			0.1	0.1			0.1	0.1			0.1	0.1			0.1	0.1			0.1	0.1
96		0.1	0.1			0.1	0.1			0.1	0.1			0.1	0.13			0.1	0.1			0.1	0.1			0.1	0.1			0.93	0.1
96.5		0.1	0.1			0.1	0.1			0.1	0.1			0.1	0.13			0.1	0.1			0.1	0.1			0.1	0.1			1.02	0.1
97		0.1	0.1			0.1	0.1			0.1	0.1			0.1	0.14			0.1	0.1			0.1	0.1			0.1	0.1			1.11	0.1
97.42		0.1	0.1			0.1	0.1			0.1	0.1			0.1	0.1			0.1	0.1			0.1	0.1			0.1	0.1			0.1	0.1
97.5		0.1	0.1			0.1	0.1			0.1	0.1			0.1	0.14			0.1	0.1			0.1	0.1			0.1	0.1			1.26	0.1
98		0.1	0.1			0.1	0.1			0.1	0.1			0.1	0.14			0.1	0.1			0.1	0.1			0.1	0.1			1.37	0.1
98.5		0.1	0.1			0.1	0.1			0.1	0.1			0.1	0.15			0.1	0.1			0.1	0.1			0.1	0.1			1.43	0.1
99		0.1	0.1			0.1	0.1			0.1	0.1			0.1	0.15			0.1	0.1			0.1	0.1			0.1	0.1			1.58	0.1
99.5		0.1	0.1			0.1	0.1			0.1	0.1			0.1	0.16			0.1	0.1			0.1	0.1			0.1	0.1			1.73	0.1
99.63		0.1	0.1			0.1	0.1			0.1	0.1			0.1	0.16			0.1	0.1			0.1	0.1			0.1	0.1			1.74	0.1
100		0.1	0.1			0.1	0.1			0.1	0.1			0.1	0.16			0.1	0.1			0.1	0.1			0.1	0.1			1.87	0.1
100.08		0.1	0.1			0.1	0.1			0.1	0.1			0.1	0.16			0.1	0.1			0.1	0.1			0.1	0.1			1.86	0.1
100.5		0.1	0.1			0.1	0.1			0.1	0.1			0.1	0.16			0.1	0.1			0.1	0.1			0.1	0.1			1.9	0.1
101		0.1	0.1			0.1	0.1			0.1	0.1			0.1	0.17			0.1	0.1			0.1	0.1			0.1	0.1			1.97	0.1
101.5		0.1	0.1			0.1	0.1			0.1	0.1			0.1	0.17			0.1	0.1			0.1	0.1			0.1	0.1			2.1	0.1
101.55		0.1	0.1			0.1	0.1			0.1	0.1			0.1	0.17			0.1	0.1			0.1	0.1			0.1	0.1			2.09	0.1
102		0.1	0.1			0.1	0.1			0.1	0.1			0.1	0.17			0.1	0.1			0.1	0.1			0.1	0.1			2.13	0.1
102.5		0.1	0.1			0.1	0.1			0.1	0.1			0.1	0.17			0.1	0.1			0.1	0.1			0.1	0.1			2.18	0.1
103		0.1	0.1			0.1	0.1			0.1	0.1			0.1	0.18			0.1	0.1			0.1	0.1			0.1	0.1			2.25	0.1
103.43		0.1	0.1			0.1	0.1			0.1	0.1			0.1	0.18			0.1	0.1			0.1	0.1			0.1	0.1			2.28	0.1
103.5		0.1	0.1			0.1	0.1			0.1	0.1			0.1	0.18			0.1	0.1			0.1	0.1			0.1	0.1			2.29	0.1
104		0.1	0.1			0.1	0.1			0.1	0.1			0.1	0.18			0.1	0.1			0.1	0.1			0.1	0.1			2.37	0.1
104.5		0.1	0.1			0.1	0.1			0.1	0.1			0.1	0.18			0.1	0.1			0.1	0.1			0.1	0.1			2.4	0.1
104.62		0.1	0.1			0.1	0.1			0.1	0.1			0.1	0.18			0.1	0.1			0.1	0.1			0.1	0.1			2.46	0.1
105		0.1	0.1			0.1	0.1			0.1	0.1			0.1	0.18			0.1	0.1			0.1	0.1			0.1	0.1			2.5	0.1
105.5		0.1	0.1			0.1	0.1			0.1	0.1			0.1	0.19			0.1	0.1			0.1	0.1			0.1	0.1			2.6	0.1
105.94		0.1	0.1			0.1	0.1			0.1	0.1			0.1	0.19			0.1	0.1			0.1	0.1			0.1	0.1			2.68	0.1
106		0.1	0.1			0.1	0.1			0.1	0.1			0.1	0.19			0.1	0.1			0.1	0.1			0.1	0.1			2.69	0.1
106.5		0.1	0.1			0.1	0.1			0.1	0.1			0.1	0.2			0.1	0.1			0.1	0.1			0.1	0.1			2.88	0.1
106.68		0.1	0.1			0.1	0.1			0.1	0.1			0.1	0.2			0.1	0.1			0.1	0.1			0.1	0.1			2.96	0.1
107		0.1	0.1			0.1	0.1			0.1	0.1			0.1	0.2			0.1	0.1			0.1	0.1			0.1	0.1			3.09	0.1
107.5		0.1	0.1			0.1	0.1			0.1	0.1			0.1	0.21			0.1	0.1			0.1	0.1			0.1	0.1			3.26	0.1
108		0.1	0.1			0.1	0.1			0.1	0.1			0.1	0.22			0.1	0.1			0.1	0.1			0.1	0.1			3.45	0.1
108.5		0.1	0.1			0.1	0.1			0.1	0.1			0.1	0.22			0.1	0.1			0.1	0.1			0.1	0.1			3.6	0.1
108.65		0.1	0.1			0.1	0.1			0.1	0.1			0.1	0.22			0.1	0.1			0.1	0.1			0.1	0.1			3.65	0.1
108.82		0.1	0.1			0.1	0.1			0.1	0.1			0.1	0.23			0.1	0.1			0.1	0.1			0.1	0.1			3.72	0.1
109		0.1	0.1			0.1	0.1			0.1	0.1			0.1	0.23			0.1	0.1			0.1	0.1			0.1	0.1			3.78	0.1
109.5		0.1	0.1			0.1	0.1			0.1	0.1			0.1	0.24			0.1	0.1			0.1	0.1			0.1	0.1			3.97	0.1
110		0.1	0.1			0.1	0.1			0.1	0.1			0.1	0.24			0.1	0.1			0.1	0.1			0.1	0.1			4.2	0.1
110.5		0.12	0.1			0.1	0.1			0.1	0.1			0.1	0.38			0.1	0.28			0.21	0.16			0.14	0.1			4.45	0.1
111		0.13	0.1			0.1	0.1			0.1	0.1			0.1	0.47			0.1	0.36			0.26	0.18			0.15	0.1			4.68	0.1
111.5		0.14	0.1			0.1	0.1			0.1	0.1			0.1	0.57			0.1	0.42			0.3	0.2			0.17	0.1			4.87	0.1
112		0.15	0.1			0.1	0.1			0.1	0.1			0.1	0.67			0.1	0.48			0.33	0.21			0.18	0.1			5.01	0.1
112.5		0.16	0.1			0.1	0.1			0.1	0.1			0.1	0.77			0.1	0.52			0.36	0.23			0.19	0.1			5.13	0.1
113		0.16	0.1			0.1	0.1			0.1	0.1			0.1	0.87			0.1	0.55			0.38	0.24			0.2	0.1			5.22	0.1
113.5		0.17	0.1			0.1	0.1			0.1	0.1			0.1	0.98			0.1	0.59			0.4	0.25			0.2	0.1			5.31	0.1
114		0.17	0.1			0.1	0.1			0.1	0.1			0.1	1.09			0.1	0.61			0.41	0.25			0.21	0.1			5.34	0.1
114.5		0.17	0.1			0.1	0.1			0.1	0.1			0.1	1.2			0.1	0.64			0.43	0.26			0.21	0.1			5.43	0.1
114.55		0.17	0.1			0.1	0.1			0.1	0.1			0.1	1.21			0.1	0.64			0.43	0.26			0.21	0.1			5.43	0.1
114.72		0.17	0.1			0.1	0.1			0.1	0.1			0.1	1.24			0.1	0.65			0.43	0.27			0.21	0.1			5.43	0.1
115		0.17	0.1			0.1	0.1			0.1	0.1			0.1	1.3			0.1	0.66			0.44	0.27			0.22	0.1			5.46	0.1
115.5		0.18	0.1			0.1	0.1			0.1	0.1			0.1	1.41			0.1	0.68			0.46	0.28			0.22	0.1			5.5	0.1
116		0.18	0.1			0.1	0.1			0.1	0.1			0.1	1.51			0.1	0.7			0.47	0.28			0.23	0.1			5.56	0.1
116.5		0.18	0.1			0.1	0.1			0.1	0.1			0.1	1.62			0.1	0.74			0.49	0.29			0.23	0.1			5.64	0.1
116.82		0.19	0.1			0.1	0.1			0.1	0.1			0.1	1.68			0.1	0.76			0.5	0.3			0.24	0.1			5.7	0.1
117		0.19	0.1			0.1	0.1			0.1	0.1			0.1	1.72			0.1	0.77			0.51	0.3			0.24	0.1			5.72	0.1
117.5		0.19	0.1			0.1	0.1			0.1	0.1			0.1	1.81			0.1	0.8			0.53	0.31			0.25	0.1			5.81	0.1
118		0.2	0.1			0.1	0.1			0.1	0.1			0.1	1.89			0.1	0.84			0.55	0.32			0.25	0.1			5.9	0.1
118.5		0.2	0.1			0.1	0.1			0.1	0.1			0.1	1.97			0.1	0.89			0.58	0.34			0.27	0.1			6.04	0.1
118.78		0.21	0.1			0.1	0.1			0.1	0.1			0.1	2.01			0.1	0.92			0.6	0.35			0.27	0.1			6.15	0.1
119		0.21	0.1			0.1	0.1			0.1	0.1			0.1	2.05			0.1	0.95			0.62	0.36			0.28	0.1			6.24	0.1
119.5		0.23	0.1			0.1	0.1			0.1	0.1			0.1	2.13			0.1	1.06			0.69	0.39			0.3	0.1			6.41	0.1
120		0.25	0.1			0.1	0.1			0.1	0.1			0.1	2.24			0.1	1.26			0.81	0.45			0.34	0.1			6.59	0.1
120.5		0.28	0.1			0.1	0.1			0.1	0.1			0.1	2.36			0.1	1.49			0.95	0.52			0.39	0.1			6.85	0.1
121		0.31	0.1			0.1	0.1			0.1	0.1			0.1	2.47			0.1	1.69			1.07	0.58			0.43	0.1			7.07	0.1
121.5		0.34	0.1			0.1	0.1			0.1	0.1			0.1	2.58			0.1	1.89			1.2	0.64			0.48	0.1			7.34	0.1
122		0.36	0.1			0.1	0.1			0.1	0.1			0.1	2.69			0.1	2.07			1.31	0.7			0.51	0.1			7.56	0.1
122.5		0.39	0.1			0.1	0.1			0.1	0.1			0.1	2.8			0.1	2.26			1.42	0.75			0.55	0.1			7.8	0.1
123		0.41	0.1			0.1	0.1			0.1	0.1			0.1	2.91			0.1	2.45			1.54	0.81			0.59	0.1			8.02	0.1
123.5		0.44	0.1			0.1	0.1			0.1	0.1			0.1	3.02			0.1	2.64			1.66	0.87			0.64	0.1			8.21	0.1
124		0.47	0.1			0.1	0.1			0.1	0.1			0.1	3.14			0.1	2.85			1.78	0.93			0.68	0.1			8.37	0.1
124.5		0.49	0.1			0.1	0.1			0.1	0.1			0.1	3.26			0.1	3.06			1.92	1			0.72	0.1			8.52	0.1
125		0.53	0.1			0.1	0.1			0.1	0.1			0.1	3.4			0.1	3.32			2.07	1.07			0.78	0.1			8.68	0.1
125.5		0.57	0.1			0.1	0.1			0.1	0.1			0.1	3.57			0.1	3.62			2.26	1.16			0.84	0.1			8.91	0.1
126		0.61	0.1			0.1	0.1			0.1	0.1			0.1	3.75			0.1	3.96			2.47	1.27			0.91	0.1			9.15	0.1
126.5		0.66	0.1			0.1	0.1			0.1	0.1			0.1	3.95			0.1	4.33			2.7	1.38			0.99	0.1			9.35	0.1
127		0.72	0.1			0.1	0.1			0.1	0.1			0.1	4.18			0.1	4.77			2.96	1.51			1.08	0.1			9.59	0.1
127.5		0.78	0.1			0.1	0.1			0.1	0.1			0.1	4.41			0.1	5.21			3.24	1.65			1.18	0.1			9.7	0.1
128		0.85	0.1			0.1	0.1			0.1	0.1			0.1	4.68			0.1	5.73			3.55	1.8			1.29	0.1			9.84	0.1
128.5		0.93	0.1			0.1	0.1			0.1	0.1			0.1	4.96			0.1	6.3			3.9	1.98			1.41	0.1			9.96	0.1
129		1.01	0.1			0.1	0.1			0.1	0.1			0.1	5.27			0.1	6.93			4.28	2.17			1.54	0.1			10.03	0.1
129.5		1.1	0.1			0.1	0.1			0.1	0.1			0.1	5.59			0.1	7.59			4.69	2.37			1.68	0.1			10	0.1
130		1.19	0.1			0.1	0.1			0.1	0.1			0.1	5.94			0.1	8.32			5.14	2.59			1.83	0.1			9.94	0.1
130.5		1.3	0.1			0.1	0.1			0.1	0.1			0.1	6.33			0.1	9.1			5.62	2.82			1.99	0.1			9.87	0.1
130.57		1.31	0.1			0.1	0.1			0.1	0.1			0.1	6.39			0.1	9.2			5.68	2.85			2.02	0.1			9.84	0.1
130.97		1.4	0.1			0.1	0.1			0.1	0.1			0.1	6.73			0.1	9.83			6.06	3.04			2.15	0.1			9.77	0.1
131		1.4	0.1			0.1	0.1			0.1	0.1			0.1	6.76			0.1	9.88			6.1	3.06			2.16	0.1			9.76	0.1
131.5		1.51	0.1			0.1	0.1			0.1	0.1			0.1	7.24			0.1	10.69			6.59	3.3			2.33	0.1			9.69	0.1
132		1.62	0.1			0.1	0.1			0.1	0.1			0.1	7.75			0.1	11.51			7.1	3.55			2.5	0.1			9.62	0.1
132.06		1.63	0.1			0.1	0.1			0.1	0.1			0.1	7.82			0.1	11.62			7.16	3.59			2.52	0.1			9.63	0.1
132.5		1.73	0.1			0.1	0.18			0.1	0.1			0.1	8.28			0.1	12.32			7.59	3.8			2.67	0.1			9.59	0.1
133		1.79	0.1			0.1	0.22			0.1	0.1			0.1	8.68			0.1	12.82			7.9	3.95			2.78	0.1			9.83	0.1
133.5		1.89	0.1			0.1	0.27			0.1	0.1			0.1	9.18			0.1	13.5			8.32	4.16			2.92	0.1			10.22	0.1
134		1.98	0.1			0.1	0.31			0.1	0.1			0.1	9.7			0.1	14.25			8.77	4.38			3.08	0.1			10.45	0.1
134.5		2.09	0.1			0.1	0.35			0.1	0.1			0.1	10.25			0.1	15.06			9.27	4.63			3.25	0.1			10.56	0.1
134.58		2.11	0.1			0.1	0.39			0.1	0.1			0.1	10.34			0.1	15.2			9.36	4.67			3.28	0.1			10.58	0.1
135		2.21	0.1			0.1	0.43			0.1	0.1			0.1	10.81			0.1	15.93			9.81	4.89			3.43	0.1			10.58	0.1
135.46		2.32	0.1			0.1	0.47			0.1	0.1			0.1	11.31			0.1	16.74			10.3	5.13			3.6	0.1			10.45	0.1
135.5		2.32	0.1			0.1	0.51			0.1	0.1			0.1	11.35			0.1	16.8			10.34	5.15			3.62	0.1			10.42	0.1
136		2.44	0.1			0.1	0.56			0.1	0.1			0.1	11.87			0.1	17.69			10.89	5.42			3.8	0.1			10.22	0.1
136.35		2.53	0.1			0.1	0.6			0.1	0.1			0.1	12.22			0.1	18.33			11.28	5.62			3.94	0.1			10.1	0.1
136.5		2.57	0.1			0.1	0.64			0.1	0.1			0.1	12.38			0.1	18.62			11.45	5.7			4	0.1			10.07	0.1
136.66		2.61	0.1			0.1	0.68			0.1	0.1			0.1	12.54			0.1	18.93			11.65	5.8			4.06	0.1			10.08	0.1
137		2.7	0.1			0.1	0.72			0.1	0.1			0.1	12.89			0.1	19.62			12.07	6.01			4.21	0.1			10.11	0.1
137.1		2.72	0.1			0.1	0.76			0.1	0.1			0.1	12.97			0.1	19.79			12.17	6.06			4.25	0.1			10.06	0.1
137.5		2.83	0.1			0.1	0.76			0.1	0.1			0.1	13.33			0.1	20.57			12.65	6.29			4.41	0.1			10.01	0.1
137.53		2.84	0.1			0.1	0.74			0.1	0.1			0.1	13.36			0.1	20.64			12.69	6.31			4.42	0.1			10.02	0.1
137.98		2.95	0.1			0.1	0.39			0.1	0.1			0.1	13.72			0.1	21.48			13.21	6.57			4.6	0.1			9.98	0.1
138		2.95	0.1			0.1	0.38			0.1	0.1			0.1	13.73			0.1	21.52			13.23	6.58			4.61	0.1			9.98	0.1
138.47		3.06	0.1			0.1	0.1			0.1	0.1			0.1	14.02			0.1	22.34			13.74	6.83			4.78	0.1			9.92	0.1
138.5		3.07	0.1			0.1	0.1			0.1	0.1			0.1	14.03			0.1	22.38			13.76	6.84			4.79	0.1			9.93	0.1
138.84		3.13	0.1			0.1	0.1			0.1	0.1			0.1	14.14			0.1	22.86			14.05	6.99			4.89	0.1			9.9	0.1
139		3.16	0.1			0.1	0.1			0.1	0.1			0.1	14.19			0.1	23.08			14.19	7.05			4.94	0.1			9.91	0.1
139.36		3.22	0.1			0.1	0.1			0.1	0.1			0.1	14.23			0.1	23.53			14.47	7.19			5.03	0.1			9.79	0.1
139.5		3.25	0.1			0.1	0.1			0.1	0.1			0.1	14.25			0.1	23.73			14.59	7.25			5.07	0.1			9.8	0.1
140		3.33	0.1			0.1	0.1			0.1	0.1			0.1	14.23			0.1	24.36			14.97	7.44			5.21	0.1			9.69	0.1
140.24		3.37	0.1			0.1	0.1			0.1	0.1			0.1	14.2			0.1	24.64			15.15	7.53			5.27	0.1			9.65	0.1
140.41		3.4	0.1			0.1	0.1			0.1	0.1			0.1	14.18			0.1	24.85			15.27	7.59			5.31	0.1			9.6	0.1
140.5		3.41	0.1			0.1	0.1			0.1	0.1			0.1	14.16			0.1	24.94			15.33	7.62			5.33	0.1			9.59	0.1
140.74		3.45	0.1			0.1	0.1			0.1	0.1			0.1	14.12			0.1	25.21			15.5	7.7			5.39	0.1			9.53	0.1
141		3.48	0.1			0.1	0.1			0.1	0.1			0.1	14.07			0.1	25.48			15.66	7.78			5.44	0.1			9.47	0.1
141.09		3.5	0.1			0.1	0.1			0.1	0.1			0.1	14.08			0.1	25.63			15.76	7.83			5.48	0.1			9.49	0.1
141.5		4.05	0.1			0.1	1.78			0.1	0.74			0.1	15.75			0.1	29.72			18.26	9.06			6.34	0.1			9.57	0.1
142		4.69	0.1			0.1	4.52			0.1	1.78			0.1	17.72			0.1	34.56			21.23	10.53			7.35	0.1			9.71	0.1
142.05		4.77	0.1			0.1	4.85			0.1	1.91			0.1	17.96			0.1	35.13			21.58	10.7			7.48	0.1			9.77	0.1
142.44		5.2	0.1			0.1	6.9			0.1	2.69			0.1	19.27			0.1	38.39			23.58	11.69			8.16	0.1			9.92	0.1
142.5		5.31	0.1			0.1	7.35			0.1	2.87			0.1	19.61			0.1	39.17			24.06	11.92			8.33	0.1			9.94	0.1
142.93		5.82	0.1			0.1	9.88			0.1	3.83			0.1	21.19			0.1	43.04			26.43	13.09			9.14	0.1			10.12	0.1
143		5.9	0.1			0.1	10.32			0.1	4			0.1	21.45			0.1	43.67			26.81	13.28			9.27	0.1			10.16	0.1
143.5		6.45	0.1			0.1	13.26			0.1	5.12			0.1	23.13			0.1	47.78			29.33	14.53			10.14	0.1			10.47	0.1
144		6.9	0.1			0.1	16			0.1	6.16			0.1	24.13			0.1	51.16			31.4	15.55			10.85	0.1			10.77	0.1
144		6.9	0.1			0.1	16			0.1	6.16			0.1	24.13			0.1	51.16			31.4	15.55			10.85	0.1			10.98	0.1
144.46		7.44	0.1			0.1	19.06			0.1	7.33			0.1	26.2			0.1	55.21			33.89	16.78			11.7	0.1			11.15	0.1
144.5		7.49	0.1			0.1	19.34			0.1	7.43			0.1	26.36			0.1	55.58			34.12	16.89			11.78	0.1			11.19	0.1
144.76		7.76	0.1			0.1	20.98			0.1	8.06			0.1	27.21			0.1	57.6			35.35	17.5			12.21	0.1			11.4	0.1
144.95		7.85	0.1			0.1	21.84			0.1	8.39			0.1	27.09			0.1	58.3			35.78	17.71			12.35	0.1			11.51	0.1
145		7.97	0.1			0.1	22.38			0.1	8.59			0.1	27.85			0.1	59.15			36.3	17.97			12.53	0.1			11.62	0.1
145.42		8.38	0.1			0.1	25.04			0.1	9.61			0.1	29.17			0.1	62.23			38.2	18.9			13.18	0.1			11.94	0.1
145.5		8.44	0.1			0.1	25.48			0.1	9.78			0.1	29.37			0.1	62.71			38.49	19.05			13.28	0.1			12.01	0.1
146		8.84	0.1			0.1	28.4			0.1	10.89			0.1	30.67			0.1	65.74			40.35	19.96			13.92	0.1			12.57	0.1
146.14		8.94	0.1			0.1	29.14			0.1	11.17			0.1	30.97			0.1	66.44			40.78	20.18			14.07	0.1			12.71	0.1
146.5		9.2	0.1			0.1	31.18			0.1	11.95			0.1	31.83			0.1	68.42			41.99	20.77			14.48	0.1			13.16	0.1
147		9.52	0.1			0.1	33.86			0.1	12.97			0.1	32.9			0.1	70.84			43.47	21.51			14.99	0.1			13.76	0.1
147.22		9.66	0.1			0.1	35.03			0.1	13.42			0.1	33.38			0.1	71.89			44.12	21.83			15.21	0.1			14.06	0.1
147.48		9.82	0.1			0.1	36.38			0.1	13.93			0.1	33.93			0.1	73.08			44.85	22.19			15.47	0.1			14.4	0.1
147.5		9.83	0.1			0.1	36.47			0.1	13.97			0.1	33.97			0.1	73.16			44.89	22.21			15.48	0.1			14.42	0.1
148		10.12	0.1			0.1	38.98			0.1	14.92			0.1	34.99			0.1	75.31			46.21	22.86			15.93	0.1			15.07	0.1
148.5		10.38	0.1			0.1	41.35			0.1	15.83			0.1	35.98			0.1	77.3			47.43	23.46			16.35	0.1			15.7	0.1
149		10.66	0.1			0.1	43.68			0.1	16.71			0.1	37.03			0.1	79.34			48.69	24.08			16.78	0.1			16.38	0.1
149.26		10.79	0.1			0.1	44.84			0.1	17.15			0.1	37.57			0.1	80.35			49.31	24.39			17	0.1			16.72	0.1
149.5		10.89	0.1			0.1	45.78			0.1	17.51			0.1	38.01			0.1	81.12			49.78	24.62			17.16	0.1			17	0.1
150		11.13	0.1			0.1	47.77			0.1	18.27			0.1	39.02			0.1	82.89			50.86	25.15			17.53	0.1			17.68	0.1
150.19		11.2	0.1			0.1	48.41			0.1	18.52			0.1	39.34			0.1	83.4			51.17	25.31			17.64	0.1			17.89	0.1
150.36		11.27	0.1			0.1	49.03			0.1	18.75			0.1	39.66			0.1	83.92			51.49	25.47			17.75	0.1			18.11	0.1
150.5		11.33	0.1			0.1	49.57			0.1	18.96			0.1	39.95			0.1	84.39			51.78	25.61			17.85	0.1			18.31	0.1
151		11.52	0.1			0.1	51.35			0.1	19.64			0.1	40.87			0.1	85.82			52.66	26.04			18.15	0.1			18.95	0.1
151.22		11.6	0.1			0.1	52.12			0.1	19.93			0.1	41.26			0.1	86.42			53.02	26.22			18.27	0.1			19.23	0.1
151.5		11.72	0.1			0.1	53.17			0.1	20.33			0.1	41.83			0.1	87.3			53.56	26.49			18.46	0.1			19.6	0.1
151.9		11.85	0.1			0.1	54.54			0.1	20.85			0.1	42.51			0.1	88.28			54.12	26.78			18.66	0.1			20.07	0.1
152		11.89	0.1			0.1	54.92			0.1	21			0.1	42.73			0.1	88.61			54.3	26.89			18.73	0.1			20.22	0.1
152.5		12.07	0.1			0.1	56.69			0.1	21.67			0.1	43.66			0.1	89.98			54.98	27.3			19.02	0.1			20.85	0.1
152.72		12.16	0.1			0.1	57.5			0.1	21.98			0.1	44.1			0.1	90.63			55.23	27.5			19.16	0.1			21.15	0.1
153		12.28	0.1			0.1	58.54			0.1	22.38			0.1	44.7			0.1	91.54			55.59	27.77			19.35	0.1			21.55	0.1
153.5		12.45	0.1			0.1	60.24			0.1	23.02			0.1	45.59			0.1	92.79			56.07	28.15			19.61	0.1			22.15	0.1
154		12.63	0.1			0.1	61.97			0.1	23.68			0.1	46.53			0.1	94.15			56.53	28.56			19.9	0.1			22.78	0.1
154.5		12.82	0.1			0.1	63.7			0.1	24.34			0.1	47.5			0.1	95.58			56.98	28.99			20.2	0.1			23.42	0.1
154.83		12.94	0.1			0.1	64.79			0.1	24.76			0.1	48.11			0.1	96.22			57.26	29.26			20.39	0.1			23.82	0.1
155		13	0.1			0.1	65.35			0.1	24.97			0.1	48.42			0.1	96.51			57.4	29.4			20.48	0.1			24.01	0.1
155.5		13.19	0.1			0.1	67.02			0.1	25.61			0.1	49.39			0.1	97.47			57.86	29.84			20.79	0.1			24.65	0.1
156		13.38	0.1			0.1	68.62			0.1	26.22			0.1	50.31			0.1	98.39			58.24	30.27			21.09	0.1			25.25	0.1
156.5		13.58	0.1			0.1	70.2			0.1	26.82			0.1	51.25			0.1	99.22			58.61	30.71			21.4	0.1			25.85	0.1
156.71		13.66	0.1			0.1	70.84			0.1	27.07			0.1	51.63			0.1	99.42			58.76	30.9			21.53	0.1			26.1	0.1
157		13.78	0.13			0.24	71.74			0.16	27.41			0.21	52.18			0.32	99.7			59	31.31			21.72	0.15			26.51	0.11
157.5		13.93	0.21			0.61	73.05			0.31	27.91			0.52	52.92			0.91	100			59.39	32.04			21.96	0.28			27.22	0.13
158		14.12	0.3			1.01	74.38			0.48	28.42			0.85	53.73			1.55	100			59.85	32.85			22.25	0.42			28.04	0.16
158.5		14.3	0.38			1.41	75.63			0.64	28.89			1.17	54.49			2.18	100			60.29	33.54			22.54	0.57			28.81	0.19
159		14.49	0.47			1.82	76.84			0.81	29.35			1.51	55.27			2.84	100			60.77	34.21			22.84	0.71			29.61	0.22
159		14.43	0.46			1.76	76.63			0.79	29.27			1.46	55.04			2.73	100			60.65	34.06			22.74	0.69			29.6	0.21
159.5		14.69	0.57			2.25	78			0.99	29.79			1.86	56.03			3.52	100			61.26	34.9			23.17	0.87			30.41	0.25
160		14.91	0.66			2.69	79.09			1.18	30.21			2.22	56.78			4.22	100			61.78	35.53			23.5	1.02			31.22	0.28
160.5		15.11	0.76			3.14	80.13			1.36	30.6			2.59	57.46			4.93	100			62.28	36.16			23.83	1.18			32.01	0.31
161		15.32	0.86			3.59	81.19			1.55	31.01			2.95	58.1			5.64	100			62.79	36.8			24.16	1.34			32.81	0.34
161.03		15.34	0.86			3.62	81.27			1.56	31.04			2.98	58.15			5.7	100			62.83	36.85			24.18	1.35			32.87	0.34
161.5		15.54	0.96			4.05	82.3			1.74	31.43			3.34	58.74			6.38	100			63.33	37.4			24.5	1.51			33.64	0.37
161.73		15.63	1			4.26	82.79			1.83	31.62			3.51	58.99			6.72	100			63.56	37.62			24.64	1.58			34.02	0.38
161.89		15.71	1.04			4.43	83.19			1.89	31.77			3.64	59.23			6.98	100			63.75	37.78			24.77	1.64			34.33	0.39
162		15.75	1.06			4.52	83.39			1.93	31.85			3.72	59.31			7.12	100			63.84	37.88			24.83	1.67			34.51	0.4
162.09		15.78	1.08			4.6	83.58			1.97	31.92			3.78	59.41			7.25	100			63.93	37.96			24.88	1.7			34.66	0.41
162.5		15.96	1.16			4.99	84.49			2.13	32.27			4.1	59.87			7.87	100			64.37	38.35			25.16	1.84			35.42	0.43
162.58		16	1.18			5.07	84.7			2.16	32.35			4.17	59.99			8.01	100			64.47	38.44			25.23	1.87			35.6	0.44
163		16.18	1.27			5.48	85.64			2.33	32.71			4.5	60.46			8.65	100			64.92	38.85			25.51	2.02			36.38	0.46
163.07		16.22	1.28			5.55	85.81			2.36	32.77			4.57	60.55			8.77	100			65.01	38.93			25.57	2.04			36.51	0.47
163.5		16.4	1.37			5.96	86.74			2.53	33.13			4.9	60.99			9.42	100			65.46	39.34			25.85	2.19			37.31	0.5
163.51		16.4	1.38			5.98	86.77			2.54	33.14			4.91	61.01			9.44	100			65.48	39.36			25.86	2.19			37.34	0.5
163.73		16.49	1.42			6.18	87.23			2.62	33.31			5.08	61.22			9.76	100			65.7	39.56			26.01	2.27			37.72	0.51
164		16.61	1.48			6.45	87.83			2.73	33.54			5.3	61.52			10.19	100			66	39.84			26.2	2.36			38.24	0.53
164.5		16.83	1.58			6.94	88.89			2.94	33.94			5.7	62.05			10.97	100			66.48	40.33			26.54	2.54			39.17	0.56
164.99		17.05	1.69			7.41	89.9			3.13	34.33			6.09	62.56			11.73	100			66.85	40.81			26.88	2.71			40.09	0.6
165		17.05	1.69			7.42	89.92			3.14	34.34			6.1	62.57			11.74	100			66.85	40.82			26.89	2.71			40.1	0.6
165.5		17.27	1.8			7.91	90.9			3.34	34.71			6.5	63.09			12.51	100			67.22	41.32			27.24	2.88			41.02	0.63
165.96		17.47	1.89			8.35	91.75			3.52	35.04			6.86	63.56			13.22	100			67.56	41.77			27.55	3.04			41.85	0.66
166		17.49	1.9			8.39	91.83			3.54	35.07			6.89	63.61			13.28	100			67.59	41.81			27.58	3.05			41.92	0.66
166.21		17.59	1.95			8.61	92.24			3.63	35.22			7.07	63.87			13.62	100			67.76	42.02			27.74	3.13			42.33	0.68
166.5		17.71	2			8.87	92.7			3.74	35.4			7.28	64.14			14.04	100			67.95	42.29			27.93	3.22			42.82	0.7
166.82		17.86	2.07			9.18	93.26			3.87	35.61			7.54	64.54			14.54	100			68.2	42.61			28.17	3.34			43.42	0.72
167		17.93	2.11			9.35	93.53			3.94	35.71			7.68	64.72			14.8	100			68.33	42.78			28.28	3.4			43.73	0.73
167.33		18.09	2.18			9.68	94.06			4.07	35.92			7.94	65.14			15.32	100			68.58	43.11			28.54	3.51			44.34	0.75
167.5		18.16	2.21			9.82	94.28			4.14	36			8.06	65.31			15.56	100			68.69	43.26			28.64	3.56			44.61	0.76
168		18.38	2.31			10.28	94.92			4.33	36.24			8.44	65.89			16.29	100			69.05	43.72			28.99	3.73			45.47	0.79
168.5		18.62	2.41			10.75	95.53			4.52	36.48			8.82	66.56			17.03	100			69.42	44.2			29.36	3.89			46.33	0.82
168.57		18.65	2.43			10.82	95.63			4.55	36.51			8.88	66.68			17.14	100			69.48	44.27			29.42	3.92			46.46	0.83
169		18.86	2.51			11.21	96.05			4.71	36.68			9.2	67.28			17.76	100			69.79	44.66			29.74	4.06			47.19	0.85
169.32		19	2.57			11.49	96.29			4.82	36.77			9.43	67.71			18.2	100			70.01	44.94			29.96	4.16			47.69	0.87
169.5		19.09	2.61			11.66	96.45			4.9	36.83			9.56	68.01			18.47	100			70.15	45.11			30.11	4.22			48	0.88
169.85		19.24	2.67			11.95	96.62			5.02	36.89			9.8	68.5			18.93	100			70.38	45.41			30.35	4.32			48.53	0.9
170		19.33	2.71			12.09	96.75			5.08	36.94			9.92	68.8			19.17	100			70.5	45.56			30.49	4.37			48.81	0.91
170.21		19.43	2.74			12.27	96.84			5.15	36.98			10.07	69.13			19.44	100			70.65	45.73			30.64	4.43			49.12	0.93
170.49		19.56	2.79			12.5	96.98			5.24	37.03			10.25	69.59			19.81	100			70.84	45.97			30.86	4.52			49.47	0.94
170.5		19.57	2.79			12.5	96.98			5.25	37.03			10.26	69.6			19.82	100			70.84	45.97			30.87	4.52			49.48	0.94
170.95		19.78	2.87			12.84	97.18			5.39	37.11			10.53	70.33			20.35	100			71.14	46.32			31.2	4.64			49.95	0.96
171		19.8	2.88			12.88	97.21			5.4	37.12			10.56	70.42			20.41	100			71.17	46.35			31.24	4.65			49.99	0.97
171.5		20.04	2.95			13.22	97.45			5.54	37.21			10.85	71.25			20.96	100			71.48	46.7			31.62	4.77			50.32	0.99
171.74		20.17	2.99			13.39	97.6			5.61	37.26			10.98	71.69			21.22	100			71.63	46.87			31.81	4.83			50.45	1
171.88		20.25	3.01			13.49	97.72			5.66	37.31			11.07	71.98			21.39	100			71.73	46.98			31.95	4.87			50.52	1.01
172		20.28	3.02			13.53	97.67			5.67	37.29			11.1	72.06			21.45	100			71.77	47.01			31.98	4.88			50.49	1.01
172.26		20.42	3.06			13.71	97.86			5.75	37.37			11.25	72.58			21.73	100			71.94	47.2			32.21	4.95			50.56	1.02
172.5		20.55	3.09			13.86	98.03			5.81	37.43			11.37	73.03			21.98	100			72.09	47.35			32.42	5			50.57	1.03
172.72		20.65	3.12			13.99	98.12			5.86	37.48			11.47	73.41			22.17	100			72.21	47.48			32.58	5.05			50.54	1.04
173		20.79	3.15			14.14	98.23			5.93	37.53			11.6	73.89			22.42	100			72.37	47.63			32.8	5.1			50.46	1.05
173.15		20.86	3.17			14.22	98.3			5.96	37.57			11.67	74.15			22.55	100			72.45	47.72			32.91	5.13			50.42	1.06
173.45		21.01	3.2			14.38	98.43			6.03	37.64			11.8	74.69			22.81	100			72.62	47.88			33.15	5.19			50.28	1.07
173.5		21.04	3.21			14.41	98.46			6.04	37.65			11.82	74.77			22.85	100			72.65	47.91			33.19	5.2			50.26	1.07
173.71		21.13	3.23			14.51	98.53			6.08	37.69			11.9	75.12			23.01	100			72.75	48.01			33.34	5.23			50.14	1.08
173.93		21.23	3.25			14.61	98.6			6.12	37.72			11.98	75.46			23.16	100			72.86	48.11			33.49	5.27			49.98	1.08
174		21.26	3.26			14.65	98.64			6.14	37.74			12.01	75.59			23.22	100			72.9	48.15			33.54	5.28			49.93	1.09
174.5		21.49	3.31			14.88	98.78			6.23	37.85			12.21	76.42			23.6	100			73.15	48.39			33.91	5.37			49.52	1.1
174.54		21.52	3.32			14.91	98.8			6.24	37.86			12.23	76.5			23.64	100			73.17	48.41			33.95	5.37			49.48	1.1
175		21.72	3.36			15.12	98.92			6.33	37.96			12.4	77.25			23.97	100			73.39	48.62			34.27	5.45			49.03	1.12
175.2		21.81	3.38			15.21	98.97			6.37	38			12.47	77.57			24.11	100			73.49	48.71			34.41	5.48			48.82	1.13
175.5		21.94	3.41			15.35	99.07			6.43	38.07			12.59	78.06			24.34	100			73.64	48.86			34.62	5.53			48.49	1.13
175.97		22.16	3.46			15.58	99.23			6.52	38.2			12.78	78.85			24.7	100			73.85	49.09			34.96	5.61			47.97	1.15
176		22.18	3.47			15.59	99.24			6.53	38.21			12.79	78.92			24.73	100			73.86	49.11			34.99	5.62			47.94	1.15
176.34		22.32	3.5			15.75	99.35			6.6	38.29			12.92	79.45			24.99	100			73.98	49.27			35.22	5.68			47.54	1.16
176.5		22.4	3.52			15.84	99.41			6.63	38.34			12.99	79.73			25.13	100			74.05	49.36			35.34	5.71			47.35	1.17
177		22.6	3.57			16.08	99.56			6.73	38.46			13.19	80.46			25.51	100			74.22	49.6			35.66	5.79			46.72	1.18
177.38		22.76	3.61			16.28	99.69			6.81	38.56			13.35	81.03			25.82	100			74.36	49.8			35.9	5.86			46.26	1.2
177.5		22.81	3.63			16.35	99.74			6.84	38.59			13.41	81.22			25.93	100			74.41	49.87			35.99	5.89			46.12	1.2
177.82		22.92	3.67			16.51	99.84			6.91	38.67			13.54	81.64			26.19	100			74.53	50.04			36.17	5.95			45.7	1.21
178		22.99	3.69			16.62	99.88			6.95	38.72			13.63	81.9			26.36	100			74.6	50.14			36.28	5.98			45.49	1.22
178.32		22.7	3.63			16.36	99.88			6.85	38.77			13.42	82.19			25.95	100			74.39	49.88			35.81	5.89			45.14	1.2
178.5		23.15	3.75			16.88	99.94			7.06	38.82			13.84	82.47			26.78	100			74.77	50.41			36.53	6.08			44.95	1.24
178.73		23.27	3.79			17.07	100			7.14	38.93			14	82.9			27.07	100			74.9	50.6			36.72	6.14			44.67	1.25
179		23.34	3.82			17.22	100			7.2	38.98			14.12	83.17			27.31	100			74.99	50.75			36.83	6.2			44.33	1.26
179		23.34	3.82			17.22	100			7.2	38.98			14.12	83.17			27.31	100			74.99	50.75			36.83	6.2			44.33	1.26
179.32		23.46	3.87			17.45	100			7.3	39.09			14.31	83.6			27.68	100			75.14	50.99			37.02	6.28			44.02	1.28
179.5		23.53	3.9			17.59	100			7.36	39.16			14.42	83.85			27.9	100			75.23	51.13			37.13	6.33			43.87	1.29
179.9		23.66	3.96			17.89	100			7.48	39.28			14.67	84.3			28.37	100			75.41	51.43			37.33	6.44			43.52	1.31
180		23.68	3.98			17.96	100			7.51	39.3			14.72	84.39			28.49	100			75.46	51.5			37.37	6.46			43.43	1.31
180.36		23.79	4.04			18.25	100			7.63	39.41			14.96	84.76			28.95	100			75.63	51.8			37.53	6.56			43.15	1.33
180.5		23.83	4.07			18.36	100			7.68	39.45			15.06	84.91			29.13	100			75.7	51.92			37.6	6.61			43.05	1.34
180.52		23.83	4.07			18.38	100			7.68	39.45			15.07	84.92			29.15	100			75.71	51.93			37.6	6.61			43.03	1.34
181		23.96	4.16			18.8	100			7.86	39.6			15.41	85.4			29.82	100			75.95	52.35			37.81	6.76			42.67	1.37
181.47		24.08	4.26			19.23	100			8.04	39.74			15.77	85.84			30.51	100			76.2	52.79			37.99	6.91			42.37	1.4
181.5		24.09	4.26			19.26	100			8.05	39.75			15.79	85.88			30.56	100			76.22	52.83			38.01	6.93			42.35	1.4
181.68		24.12	4.3			19.43	100			8.12	39.79			15.93	86.02			30.83	100			76.31	53			38.07	6.99			42.22	1.41
182		24.19	4.37			19.74	100			8.25	39.88			16.18	86.3			31.32	100			76.49	53.31			38.18	7.1			42	1.43
182.02		24.2	4.37			19.76	100			8.26	39.89			16.2	86.33			31.35	100			76.5	53.33			38.19	7.1			42	1.43
182.36		24.19	4.43			20.01	100			8.36	39.88			16.41	86.32			31.76	100			76.62	53.59			38.17	7.19			41.77	1.45
182.5		24.31	4.48			20.25	100			8.46	40.03			16.6	86.75			32.13	100			76.75	53.83			38.36	7.28			41.72	1.47
182.5		24.31	4.48			20.25	100			8.46	40.03			16.6	86.75			32.13	100			76.75	53.83			38.36	7.28			41.72	1.47
182.74		24.37	4.53			20.51	100			8.57	40.12			16.82	87			32.55	100			76.88	54.09			38.46	7.37			41.57	1.49
183		24.42	4.59			20.78	100			8.68	40.19			17.04	87.19			32.98	100			77.02	54.37			38.54	7.47			41.38	1.5
183.12		24.45	4.62			20.91	100			8.74	40.23			17.15	87.3			33.19	100			77.08	54.5			38.58	7.51			41.3	1.51
183.25		24.48	4.65			21.07	100			8.8	40.28			17.27	87.44			33.43	100			77.16	54.65			38.63	7.57			41.24	1.52
183.5		24.53	4.71			21.33	100			8.91	40.35			17.49	87.63			33.85	100			77.29	54.92			38.7	7.66			41.09	1.54
183.59		24.55	4.74			21.44	100			8.96	40.38			17.58	87.73			34.02	100			77.34	55.03			38.75	7.7			41.06	1.55
184		24.62	4.83			21.88	100			9.14	40.49			17.94	88.01			34.72	100			77.56	55.48			38.85	7.86			40.76	1.58
184.5		24.72	4.95			22.45	100			9.37	40.65			18.4	88.43			35.63	100			77.84	56.06			39.01	8.06			40.45	1.62
184.53		24.73	4.96			22.49	100			9.39	40.66			18.44	88.46			35.69	100			77.86	56.1			39.02	8.08			40.43	1.62
184.89		24.78	5.05			22.88	100			9.55	40.75			18.76	88.63			36.31	100			78.06	56.49			39.1	8.22			40.16	1.65
185		24.76	5.07			22.96	100			9.59	40.73			18.83	88.61			36.45	100			78.1	56.58			39.07	8.25			40.1	1.65
185.09		24.81	5.1			23.11	100			9.65	40.81			18.94	88.74			36.68	100			78.17	56.73			39.15	8.3			40.03	1.66
185.5		24.91	5.2			23.6	100			9.85	40.96			19.35	89.01			37.45	100			78.42	57.22			39.31	8.47			39.78	1.69
185.68		24.94	5.25			23.81	100			9.94	41.02			19.52	89.11			37.79	100			78.52	57.44			39.36	8.55			39.65	1.71
185.92		24.97	5.31			24.07	100			10.05	41.07			19.73	89.2			38.2	100			78.65	57.7			39.41	8.64			39.43	1.73
186		24.99	5.33			24.17	100			10.09	41.11			19.81	89.26			38.36	100			78.7	57.8			39.44	8.67			39.38	1.73
186.5		25.07	5.45			24.72	100			10.32	41.25			20.27	89.5			39.24	100			78.98	58.36			39.57	8.87			38.94	1.77
186.73		25.14	5.51			25.01	100			10.43	41.35			20.5	89.68			39.69	100			79.12	58.65			39.67	8.97			38.77	1.79
186.95		25.16	5.56			25.24	100			10.53	41.39			20.69	89.76			40.06	100			79.24	58.88			39.7	9.06			38.51	1.81
187		25.16	5.57			25.28	100			10.55	41.4			20.73	89.77			40.13	100			79.26	58.93			39.71	9.07			38.46	1.81
187.18		25.2	5.61			25.49	100			10.63	41.46			20.89	89.87			40.46	100			79.36	59.14			39.76	9.14			38.29	1.82
187.5		25.27	5.69			25.85	100			10.79	41.58			21.19	90.07			41.04	100			79.54	59.51			39.88	9.27			37.98	1.85
187.75		25.3	5.75			26.1	100			10.89	41.63			21.4	90.16			41.43	100			79.67	59.76			39.92	9.36			37.66	1.86
187.93		25.32	5.79			26.29	100			10.97	41.68			21.55	90.24			41.73	100			79.76	59.95			39.96	9.43			37.42	1.88
188		25.33	5.8			26.35	100			10.99	41.69			21.6	90.26			41.83	100			79.79	60.01			39.97	9.45			37.31	1.88
188.28		25.4	5.87			26.66	100			11.12	41.79			21.85	90.44			42.32	100			79.95	60.33			40.08	9.56			37.02	1.9
188.5		25.43	5.92			26.88	100			11.21	41.85			22.03	90.53			42.67	100			80.05	60.55			40.13	9.64			36.7	1.92
188.67		25.47	5.96			27.06	100			11.29	41.91			22.18	90.65			42.95	100			80.14	60.73			40.2	9.7			36.52	1.93
188.96		25.52	6.02			27.33	100			11.4	41.99			22.4	90.78			43.39	100			80.28	61.01			40.27	9.8			36.08	1.95
189		25.53	6.02			27.38	100			11.42	42			22.44	90.8			43.46	100			80.3	61.05			40.28	9.82			36.02	1.95
189.43		25.44	6.07			27.6	100			11.51	41.9			22.62	90.64			43.81	100			80.41	61.27			40.14	9.89			35.39	1.97
189.5		25.55	6.11			27.77	100			11.58	42.05			22.76	90.89			44.08	100			80.5	61.45			40.32	9.96			35.33	1.98
189.79		25.64	6.17			28.06	100			11.7	42.17			23	91.11			44.54	100			80.64	61.74			40.46	10.06			34.87	2
190		25.73	6.22			28.29	100			11.8	42.3			23.19	91.32			44.92	100			80.76	61.98			40.6	10.14			34.41	2.01
190.34		25.81	6.29			28.58	100			11.92	42.41			23.43	91.51			45.37	100			80.9	62.27			40.73	10.25			33.8	2.03
190.5		25.85	6.32			28.71	100			11.97	42.46			23.54	91.6			45.59	100			80.97	62.41			40.79	10.29			33.51	2.04
190.88		25.95	6.38			29.02	100			12.1	42.6			23.78	91.83			46.07	100			81.12	62.71			40.95	10.4			32.78	2.06
191		25.98	6.4			29.1	100			12.13	42.64			23.85	91.88			46.2	100			81.16	62.8			40.99	10.43			32.51	2.07
191.33		26.08	6.45			29.35	100			12.24	42.77			24.05	92.1			46.59	100			81.28	63.05			41.15	10.52			31.9	2.08
191.5		26.13	6.48			29.47	100			12.29	42.84			24.15	92.21			46.78	100			81.34	63.17			41.23	10.56			31.55	2.09
191.9		26.2	6.52			29.67	100			12.37	42.92			24.32	92.34			47.11	100			81.45	63.38			41.34	10.63			30.77	2.11
192		26.28	6.55			29.79	100			12.42	43.02			24.41	92.51			47.29	100			81.5	63.49			41.47	10.68			30.52	2.11
192.5		26.46	6.62			30.1	100			12.55	43.22			24.67	92.87			47.79	100			81.66	63.81			41.76	10.79			29.4	2.14
193		26.64	6.68			30.38	100			12.66	43.41			24.9	93.23			48.23	100			81.8	64.09			42.05	10.89			28.27	2.15
193.34		26.43	6.63			30.18	100			12.58	43.07			24.74	93.38			47.92	100			81.7	63.89			41.71	10.82			27.66	2.14
193.5		26.8	6.72			30.58	100			12.75	43.52			25.06	93.52			48.55	100			81.9	64.3			42.29	10.96			27.22	2.17
193.79		26.9	6.75			30.7	100			12.8	43.59			25.16	93.73			48.74	100			81.96	64.42			42.46	11			26.46	2.18
193.93		26.99	6.77			30.79	100			12.83	43.67			25.24	93.91			48.89	100			82	64.51			42.6	11.03			26.11	2.18
194		27.03	6.77			30.83	100			12.85	43.7			25.26	93.97			48.94	100			82.02	64.55			42.66	11.05			25.89	2.19
194.12		27.07	6.78			30.87	100			12.87	43.72			25.3	94.06			49.01	100			82.04	64.59			42.73	11.06			25.62	2.19
194.5		27.23	6.81			31	100			12.92	43.79			25.41	94.36			49.22	100			82.11	64.73			42.97	11.11			24.68	2.2
194.59		27.16	6.79			30.91	100			12.89	43.66			25.34	94.56			49.08	100			82.07	64.64			42.86	11.08			24.07	2.19
195		27.43	6.84			31.14	100			12.98	43.85			25.52	94.75			49.45	100			82.18	64.87			43.3	11.16			23.45	2.21
195.4		27.6	6.86			31.23	100			13.02	43.85			25.6	95.07			49.59	100			82.23	64.96			43.56	11.19			22.42	2.21
195.5		27.64	6.87			31.25	100			13.03	43.85			25.61	95.15			49.62	100			82.23	64.98			43.62	11.2			22.16	2.21
195.59		27.67	6.87			31.27	100			13.03	43.84			25.63	95.22			49.64	100			82.24	64.99			43.68	11.2			21.93	2.21
195.78		27.75	6.88			31.29	100			13.04	43.82			25.65	95.38			49.69	100			82.26	65.02			43.8	11.21			21.46	2.22
196		27.84	6.88			31.32	100			13.06	43.79			25.67	95.56			49.73	100			82.27	65.05			43.94	11.22			20.9	2.22
196.17		27.91	6.89			31.34	100			13.06	43.75			25.68	95.7			49.76	100			82.28	65.07			44.05	11.23			20.46	2.22
196.5		28.04	6.89			31.36	100			13.07	43.66			25.7	95.96			49.79	100			82.29	65.09			44.26	11.23			19.64	2.22
196.66		27.95	6.85			31.19	100			13	43.4			25.57	95.75			49.53	100			82.21	64.92			44.11	11.18			19.37	2.21
197		28.24	6.89			31.36	100			13.07	43.46			25.7	96.37			49.79	100			82.29	65.09			44.57	11.23			18.37	2.22
197.02		28.25	6.89			31.36	100			13.07	43.45			25.7	96.39			49.79	100			82.29	65.09			44.58	11.23			18.3	2.22
197.36		28.27	6.86			31.22	100			13.01	43.13			25.59	96.44			49.58	100			82.22	64.95			44.63	11.19			17.5	2.21
197.5		28.42	6.88			31.31	100			13.05	43.16			25.66	96.75			49.71	100			82.26	65.04			44.85	11.22			17.09	2.22
197.84		28.5	6.86			31.22	100			13.01	42.87			25.58	96.94			49.56	100			82.22	64.94			44.99	11.18			16.24	2.21
198		28.61	6.86			31.24	100			13.02	42.8			25.6	97.17			49.6	100			82.23	64.96			45.15	11.19			15.79	2.21
198.23		28.56	6.82			31.05	100			12.94	42.43			25.45	97.3			49.31	100			82.14	64.78			45.08	11.13			15.24	2.2
198.49		28.71	6.82			31.05	100			12.94	42.25			25.45	97.43			49.31	100			82.14	64.78			45.32	11.13			14.69	2.2
198.5		28.73	6.83			31.06	100			12.95	42.25			25.46	97.46			49.32	100			82.14	64.79			45.34	11.13			14.65	2.2
198.91		28.88	6.8			30.95	100			12.9	41.8			25.37	97.81			49.14	100			82.09	64.68			45.58	11.09			13.47	2.19
199		28.94	6.8			30.96	100			12.9	41.73			25.37	97.96			49.15	100			82.09	64.68			45.67	11.09			13.25	2.19
199.15		28.9	6.77			30.81	100			12.84	41.43			25.26	97.89			48.93	100			82.02	64.54			45.61	11.04			12.94	2.18
199.36		28.99	6.76			30.76	100			12.82	41.18			25.21	98.12			48.84	100			81.99	64.48			45.76	11.02			12.33	2.18
199.5		29.09	6.76			30.76	100			12.82	41.04			25.21	98.36			48.85	100			81.99	64.49			45.91	11.02			11.98	2.18
199.62		29.08	6.74			30.66	100			12.78	40.79			25.13	98.36			48.68	100			81.94	64.38			45.9	10.99			11.7	2.17
199.93		29.19	6.71			30.54	100			12.73	40.32			25.03	98.66			48.49	100			81.88	64.26			46.07	10.94			10.94	2.17
200		29.22	6.71			30.52	100			12.72	40.22			25.02	98.74			48.46	100			81.87	64.24			46.12	10.94			10.75	2.16
200.48		29.26	6.65			30.24	100			12.61	39.35			24.79	98.95			48.01	100			81.73	63.96			46.19	10.84			9.59	2.15
200.5		29.25	6.64			30.21	100			12.6	39.29			24.76	98.93			47.97	100			81.72	63.93			46.17	10.83			9.56	2.14
201		29.27	6.59			30	99.61			12.51	38.49			24.59	99.14			47.63	100			81.61	63.71			46.2	10.75			8.32	2.13
201.5		29.21	6.55			29.79	98.62			12.42	37.73			24.42	99.07			47.3	100			81.51	63.5			46.1	10.68			7.14	2.12
201.56		29.2	6.54			29.77	98.45			12.41	37.65			24.4	99.06			47.26	100			81.5	63.48			46.08	10.67			7	2.11
201.7		29.14	6.53			29.69	97.97			12.38	37.41			24.33	99			47.14	100			81.46	63.4			46	10.64			6.67	2.11
202		29.07	6.5			29.59	96.89			12.33	37			24.25	98.91			46.97	100			81.4	63.29			45.88	10.6			5.94	2.1
202.06		29.04	6.5			29.56	96.66			12.32	36.91			24.23	98.89			46.93	100			81.39	63.27			45.84	10.6			5.78	2.1
202.5		28.84	6.46			29.36	94.97			12.24	36.26			24.07	98.66			46.62	100			81.29	63.07			45.52	10.52			4.77	2.09
202.88		28.62	6.42			29.19	93.54			12.17	35.72			23.93	98.42			46.35	100			81.21	62.9			45.17	10.46			3.9	2.07
203		28.58	6.42			29.18	93.23			12.17	35.6			23.92	98.37			46.33	100			81.2	62.88			45.11	10.46			3.59	2.07
203.2		28.46	6.4			29.11	92.57			12.14	35.35			23.86	98.24			46.21	100			81.16	62.8			44.92	10.43			3.16	2.07
203.5		28.25	6.37			28.98	91.52			12.09	34.95			23.76	98.01			46.02	100			81.1	62.68			44.59	10.39			2.46	2.06
203.72		28.09	6.35			28.89	90.79			12.05	34.67			23.68	97.83			45.87	100			81.06	62.59			44.33	10.36			1.96	2.05
204		27.87	6.33			28.79	89.88			12	34.32			23.59	97.59			45.7	100			81.01	62.48			43.99	10.32			1.84	2.05
204.5		27.46	6.29			28.6	88.34			11.93	33.74			23.44	97.13			45.41	100			80.91	62.29			43.34	10.25			1.81	2.03
205		27.01	6.25			28.41	86.85			11.85	33.17			23.28	96.63			45.1	100			80.82	62.1			42.64	10.18			1.79	2.02
205.5		26.53	6.2			28.2	85.41			11.76	32.62			23.12	96.06			44.78	100			80.72	61.89			41.87	10.11			1.76	2.01
205.76		26.27	6.18			28.09	84.68			11.72	32.34			23.03	95.68			44.6	100			80.66	61.78			41.46	10.07			1.74	2
206		26.02	6.16			27.99	84			11.67	32.08			22.94	95.31			44.43	100			80.61	61.67			41.06	10.03			1.72	1.99
206		26.02	6.16			27.99	84			11.67	32.08			22.94	95.31			44.43	100			80.61	61.67			41.06	10.03			1.72	1.99
206.34		25.65	6.12			27.83	83.05			11.61	31.72			22.81	94.77			44.18	100			80.53	61.51			40.48	9.98			1.7	1.98
206.5		25.48	6.11			27.76	82.62			11.58	31.56			22.75	94.51			44.07	100			80.49	61.44			40.21	9.95			1.69	1.98
206.5		25.48	6.11			27.76	82.62			11.58	31.56			22.75	94.51			44.07	100			80.49	61.44			40.21	9.95			1.69	1.98
206.82		25.13	6.07			27.6	81.76			11.51	31.23			22.63	93.98			43.82	100			80.42	61.28			39.66	9.9			1.67	1.97
207		24.93	6.05			27.51	81.28			11.47	31.05			22.55	93.66			43.68	100			80.37	61.19			39.34	9.87			1.66	1.96
207.5		24.37	6			27.25	79.97			11.37	30.54			22.34	92.27			43.26	100			80.24	60.92			38.45	9.77			1.62	1.94
207.52		24.34	6			27.24	79.91			11.36	30.52			22.33	92.2			43.24	100			80.23	60.91			38.41	9.77			1.62	1.94
208		23.8	5.94			26.97	78.68			11.25	30.05			22.11	90.58			42.82	100			79.99	60.64			37.56	9.67			1.59	1.92
208.05		23.75	5.93			26.94	78.56			11.24	30.01			22.09	90.42			42.77	100			79.96	60.61			37.48	9.66			1.58	1.92
208.31		23.45	5.9			26.78	77.88			11.17	29.75			21.96	89.51			42.52	100			79.79	60.45			37	9.61			1.56	1.91
208.5		23.24	5.87			26.67	77.41			11.13	29.57			21.86	88.87			42.34	100			79.68	60.34			36.67	9.57			1.55	1.9
209		22.69	5.8			26.35	76.16			10.99	29.09			21.6	87.16			41.83	100			79.37	60.01			35.8	9.45			1.52	1.88
209.5		22.15	5.73			26	74.92			10.85	28.62			21.31	85.46			41.27	100			79.05	59.66			34.95	9.33			1.48	1.86
210		21.64	5.65			25.63	73.68			10.69	28.15			21.01	83.79			40.68	100			78.59	59.28			34.14	9.19			1.45	1.83
210.3		21.33	5.59			25.39	72.94			10.59	27.87			20.81	82.79			40.3	100			78.29	59.04			33.66	9.11			1.43	1.82
210.5		21.14	5.56			25.23	72.46			10.53	27.68			20.69	82.13			40.06	100			78.1	58.88			33.35	9.05			1.42	1.81
211		20.63	5.47			24.83	71.25			10.36	27.22			20.36	80.45			39.41	100			77.61	58.47			32.55	8.91			1.39	1.78
211.5		20.13	5.38			24.42	70.05			10.19	26.76			20.02	78.76			38.76	100			77.11	58.05			31.76	8.76			1.36	1.75
211.98		19.65	5.29			24.01	68.92			10.02	26.33			19.69	77.13			38.11	100			76.63	57.64			31	8.62			1.33	1.72
212		19.63	5.29			23.99	68.86			10.01	26.31			19.67	77.05			38.08	100			76.61	57.62			30.96	8.61			1.32	1.72
212.46		19.17	5.2			23.6	67.8			9.85	25.91			19.35	75.49			37.46	100			76.15	57.22			30.24	8.47			1.3	1.69
212.5		19.13	5.2			23.56	67.69			9.83	25.86			19.31	75.32			37.39	100			76.1	57.18			30.17	8.46			1.29	1.69
212.78		18.85	5.14			23.31	67.03			9.73	25.61			19.11	74.35			37	100			75.82	56.93			29.73	8.37			1.27	1.68
213		18.62	5.1			23.11	66.5			9.65	25.41			18.95	73.57			36.68	100			75.59	56.73			29.37	8.3			1.26	1.66
213.13		18.5	5.07			23	66.21			9.6	25.3			18.86	73.13			36.5	100			75.46	56.61			29.17	8.26			1.25	1.65
213.5		18.13	5			22.66	65.34			9.46	24.97			18.58	71.82			35.97	100			75.08	56.27			28.59	8.14			1.23	1.63
213.5		18.13	5			22.66	65.34			9.46	24.97			18.58	71.82			35.97	100			75.08	56.27			28.59	8.14			1.23	1.63
213.8		17.82	4.94			22.39	64.64			9.35	24.7			18.35	70.76			35.53	100			74.76	55.99			28.11	8.04			1.21	1.61
214		17.63	4.9			22.21	64.18			9.27	24.53			18.2	70.05			35.24	100			74.56	55.81			27.8	7.97			1.2	1.6
214.17		17.46	4.87			22.05	63.79			9.21	24.38			18.08	69.45			34.99	100			74.38	55.65			27.53	7.92			1.19	1.59
214.49		17.14	4.8			21.75	63.03			9.08	24.09			17.83	68.3			34.51	100			74.05	55.34			27.03	7.81			1.17	1.57
214.5		17.12	4.8			21.73	62.99			9.08	24.07			17.82	68.25			34.49	100			74.03	55.33			27	7.81			1.17	1.57
214.79		16.83	4.74			21.46	62.32			8.96	23.82			17.59	67.21			34.05	100			73.73	55.05			26.55	7.71			1.15	1.55
215		16.62	4.7			21.26	61.82			8.88	23.63			17.43	66.45			33.73	100			73.4	54.85			26.22	7.64			1.14	1.54
215.4		16.22	4.61			20.86	60.86			8.71	23.26			17.1	64.96			33.1	100			72.64	54.45			25.57	7.5			1.11	1.51
215.5		16.11	4.59			20.76	60.59			8.67	23.16			17.02	64.57			32.94	100			72.45	54.34			25.4	7.46			1.1	1.5
215.56		16.06	4.58			20.71	60.48			8.65	23.12			16.98	64.39			32.86	100			72.35	54.29			25.33	7.44			1.1	1.5
215.71		15.91	4.54			20.56	60.11			8.59	22.98			16.85	63.82			32.62	100			72.06	54.14			25.08	7.39			1.09	1.49
215.97		15.64	4.49			20.29	59.46			8.48	22.73			16.64	62.82			32.19	100			71.56	53.87			24.66	7.29			1.07	1.47
216		15.58	4.47			20.23	59.3			8.45	22.67			16.59	62.62			32.1	100			71.45	53.81			24.57	7.27			1.07	1.47
216.38		15.21	4.39			19.86	58.41			8.3	22.33			16.28	61.23			31.51	100			70.76	53.2			23.98	7.14			1.05	1.44
216.5		15.1	4.37			19.75	58.16			8.25	22.23			16.2	60.83			31.34	100			70.55	53			23.81	7.1			1.04	1.43
216.81		14.79	4.3			19.44	57.41			8.12	21.94			15.94	59.66			30.84	100			69.97	52.41			23.32	6.99			1.02	1.41
217		14.61	4.26			19.25	56.95			8.05	21.77			15.78	58.96			30.54	100			69.62	52.03			23.03	6.92			1.01	1.4
217.09		14.52	4.24			19.15	56.73			8.01	21.69			15.71	58.62			30.39	100			69.45	51.82			22.89	6.89			1	1.39
217.31		14.31	4.19			18.94	56.22			7.92	21.49			15.53	57.81			30.05	100			69.05	51.32			22.55	6.81			0.99	1.38
217.45		14.16	4.16			18.79	55.86			7.86	21.36			15.41	57.27			29.81	100			68.78	50.95			22.33	6.76			0.98	1.37
217.5		14.12	4.15			18.74	55.74			7.83	21.31			15.37	57.08			29.73	100			68.69	50.82			22.25	6.74			0.98	1.36
217.63		13.99	4.12			18.61	55.43			7.78	21.19			15.26	56.59			29.52	100			68.44	50.41			22.05	6.69			0.97	1.36
217.84		13.78	4.07			18.39	54.92			7.69	21			15.08	55.81			29.18	99.72			68.06	49.73			21.73	6.62			0.96	1.34
217.99		13.64	4.04			18.25	54.57			7.63	20.86			14.96	55.27			28.95	99.38			67.79	49.26			21.51	6.56			0.95	1.33
218		13.63	4.04			18.23	54.52			7.62	20.85			14.95	55.21			28.92	99.34			67.75	49.21			21.48	6.56			0.95	1.33
218.14		13.51	4.01			18.1	54.23			7.57	20.73			14.84	54.73			28.72	99.01			67.46	48.8			21.29	6.51			0.94	1.32
218.5		13.16	3.93			17.73	53.35			7.42	20.4			14.54	53.38			28.13	97.31			66.58	47.64			20.74	6.38			0.92	1.3
218.64		13.02	3.9			17.58	52.98			7.35	20.26			14.42	52.82			27.89	96.61			66.16	47.16			20.51	6.33			0.91	1.29
218.89		12.81	3.85			17.36	52.46			7.26	20.06			14.23	51.98			27.53	95.48			65.55	46.46			20.18	6.25			0.9	1.27
219		12.7	3.82			17.24	52.17			7.21	19.95			14.14	51.55			27.34	94.66			65.23	46.09			20.01	6.21			0.89	1.26
219.23		12.49	3.77			17.02	51.64			7.12	19.75			13.95	50.73			26.99	93.12			64.63	45.4			19.68	6.13			0.88	1.25
219.38		12.35	3.74			16.87	51.29			7.06	19.61			13.83	50.18			26.75	92.09			64.16	44.93			19.47	6.07			0.87	1.24
219.5		12.24	3.72			16.75	51			7.01	19.5			13.73	49.74			26.56	91.26			63.78	44.56			19.29	6.03			0.86	1.23
219.54		12.21	3.71			16.71	50.91			6.99	19.47			13.7	49.61			26.51	91.01			63.67	44.45			19.24	6.02			0.86	1.23
219.75		12.01	3.66			16.5	50.39			6.9	19.27			13.53	48.82			26.16	89.54			62.96	43.79			18.93	5.94			0.85	1.21
220		11.79	3.61			16.25	49.78			6.8	19.04			13.32	47.9			25.77	87.83			61.93	43.02			18.57	5.85			0.83	1.2
220.1		11.71	3.59			16.16	49.59			6.76	18.97			13.25	47.58			25.63	87.27			61.55	42.76			18.45	5.82			0.83	1.19
220.38		11.45	3.52			15.87	48.84			6.64	18.68			13.01	46.52			25.16	85.32			60.21	41.87			18.04	5.72			0.81	1.17
220.5		11.36	3.5			15.75	48.57			6.59	18.58			12.92	46.12			24.98	84.61			59.72	41.54			17.89	5.68			0.81	1.16
220.62		11.26	3.47			15.63	48.25			6.54	18.46			12.82	45.68			24.78	83.84			59.19	41.18			17.73	5.63			0.8	1.15
220.78		11.12	3.44			15.46	47.82			6.47	18.29			12.68	45.1			24.52	82.82			58.47	40.7			17.51	5.57			0.79	1.14
221		10.93	3.38			15.22	47.2			6.37	18.06			12.49	44.29			24.14	81.4			57.49	40.03			17.22	5.49			0.78	1.13
221.11		10.84	3.36			15.11	46.9			6.33	17.94			12.39	43.9			23.96	80.73			57.02	39.71			17.08	5.45			0.77	1.12
221.32		10.67	3.31			14.88	46.29			6.23	17.71			12.2	43.13			23.59	79.41			56.09	39.08			16.8	5.36			0.76	1.1
221.5		10.51	3.26			14.66	45.72			6.14	17.49			12.03	42.44			23.25	78.23			55.26	38.51			16.55	5.29			0.75	1.09
221.54		10.47	3.25			14.61	45.58			6.12	17.44			11.99	42.28			23.17	77.95			55.07	38.37			16.49	5.27			0.75	1.08
221.73		10.32	3.21			14.4	45.01			6.03	17.22			11.81	41.6			22.84	76.79			54.26	37.81			16.25	5.19			0.74	1.07
222		10.1	3.14			14.09	44.15			5.9	16.89			11.56	40.6			22.34	75.14			53.08	36.99			15.9	5.08			0.73	1.05
222.1		10.01	3.11			13.96	43.79			5.85	16.76			11.45	40.21			22.14	74.46			52.61	36.66			15.76	5.04			0.72	1.04
222.5		9.69	3.01			13.49	42.49			5.66	16.26			11.07	38.76			21.39	72.11			50.93	35.47			15.26	4.87			0.7	1.01
222.67		9.55	2.96			13.28	41.87			5.57	16.02			10.9	38.11			21.05	71.03			50.16	34.92			15.03	4.8			0.69	0.99
222.99		9.29	2.88			12.88	40.73			5.4	15.59			10.57	36.91			20.42	69.07			48.76	33.93			14.62	4.65			0.68	0.97
223		9.27	2.87			12.86	40.66			5.39	15.56			10.55	36.84			20.38	68.94			48.67	33.87			14.59	4.64			0.67	0.97
223.38		8.95	2.76			12.35	39.19			5.19	15			10.14	35.35			19.58	66.5			46.92	32.62			14.08	4.47			0.65	0.93
223.5		8.86	2.73			12.22	38.8			5.13	14.85			10.03	34.96			19.37	65.89			46.48	32.3			13.95	4.42			0.65	0.92
223.57		8.8	2.71			12.12	38.51			5.09	14.74			9.95	34.67			19.21	65.41			46.14	32.05			13.85	4.38			0.65	0.92
224		8.45	2.59			11.55	36.82			4.85	14.1			9.48	33.03			18.31	62.75			44.23	30.67			13.29	4.18			0.62	0.88
224.5		8.04	2.44			10.88	34.81			4.57	13.33			8.93	31.14			17.24	59.69			42.01	29.07			12.65	3.94			0.6	0.83
224.5		8.04	2.44			10.88	34.81			4.57	13.33			8.93	31.14			17.24	59.69			42.01	29.07			12.65	3.94			0.6	0.83
224.95		7.65	2.31			10.25	32.89			4.31	12.6			8.42	29.37			16.24	56.78			39.92	27.55			12.03	3.72			0.57	0.79
225		7.63	2.3			10.21	32.76			4.3	12.55			8.38	29.26			16.17	56.65			39.81	27.46			12	3.7			0.57	0.79
225.5		7.18	2.14			9.48	30.51			3.99	11.69			7.79	27.25			15.02	53.27			37.38	25.7			11.29	3.44			0.54	0.74
226		6.78	1.99			8.81	28.4			3.71	10.89			7.23	25.42			13.94	50.24			35.19	24.1			10.66	3.2			0.52	0.69
226.38		6.42	1.87			8.24	26.6			3.48	10.2			6.76	23.86			13.03	47.55			33.25	22.71			10.09	3			0.5	0.65
226.5		6.34	1.84			8.09	26.14			3.42	10.03			6.64	23.48			12.8	46.92			32.79	22.37			9.96	2.95			0.49	0.64
226.76		6.09	1.75			7.69	24.88			3.25	9.55			6.32	22.4			12.17	45.03			31.43	21.39			9.56	2.81			0.48	0.62
227		5.87	1.68			7.35	23.8			3.11	9.13			6.04	21.49			11.63	43.43			30.28	20.57			9.22	2.68			0.46	0.59
227.5		5.41	1.52			6.64	21.48			2.81	8.25			5.45	19.58			10.49	39.98			27.81	18.79			8.5	2.43			0.43	0.54
227.71		5.2	1.45			6.32	20.46			2.68	7.86			5.19	18.72			9.98	38.41			26.69	18			8.17	2.31			0.42	0.52
228		4.93	1.36			5.9	19.11			2.51	7.35			4.85	17.61			9.32	36.34			25.21	16.95			7.73	2.17			0.4	0.49
228.5		4.42	1.2			5.16	16.68			2.2	6.42			4.24	15.62			8.14	32.52			22.5	15.04			6.92	1.9			0.37	0.44
229		3.88	1.04			4.41	14.19			1.89	5.47			3.63	13.59			6.94	28.47			19.64	13.05			6.07	1.63			0.34	0.39
229.06		3.8	1.01			4.3	13.83			1.84	5.34			3.54	13.28			6.77	27.85			19.2	12.75			5.94	1.59			0.33	0.38
229.5		3.27	0.86			3.6	11.51			1.55	4.45			2.96	11.36			5.66	23.86			16.41	10.83			5.1	1.35			0.3	0.34
230		2.49	0.65			2.65	8.36			1.16	3.25			2.19	8.65			4.15	18.08			12.39	8.12			3.88	1.01			0.25	0.27
230.5		1.59	0.42			1.59	5.03			0.72	1.98			1.32	5.63			2.48	11.31			7.72	5.01			2.46	0.63			0.19	0.2
231		0.38	0.13			0.25	1.05			0.16	0.46			0.22	1.73			0.33	2.2			1.46	0.88			0.54	0.15			0.12	0.11
231.08		0.1	0.1			0.1	0.1			0.1	0.1			0.1	0.1			0.1	0.1			0.1	0.1			0.1	0.1			0.1	0.1
231.5		0.1	0.1			0.1	0.1			0.1	0.1			0.1	0.1			0.1	0.1			0.1	0.1			0.1	0.1			0.1	0.1
232		0.1	0.1			0.1	0.1			0.1	0.1			0.1	0.1			0.1	0.1			0.1	0.1			0.1	0.1			0.1	0.1
232.5		0.1	0.1			0.1	0.1			0.1	0.1			0.1	0.1			0.1	0.1			0.1	0.1			0.1	0.1			0.1	0.1
233		0.1	0.1			0.1	0.1			0.1	0.1			0.1	0.1			0.1	0.1			0.1	0.1			0.1	0.1			0.1	0.1
233.5		0.1	0.1			0.1	0.1			0.1	0.1			0.1	0.1			0.1	0.1			0.1	0.1			0.1	0.1			0.1	0.1
234		0.1	0.1			0.1	0.1			0.1	0.1			0.1	0.1			0.1	0.1			0.1	0.1			0.1	0.1			0.1	0.1
234.5		0.1	0.1			0.1	0.1			0.1	0.1			0.1	0.1			0.1	0.1			0.1	0.1			0.1	0.1			0.1	0.1
235		0.1	0.1			0.1	0.1			0.1	0.1			0.1	0.1			0.1	0.1			0.1	0.1			0.1	0.1			0.1	0.1
235.5		0.1	0.1			0.1	0.1			0.1	0.1			0.1	0.1			0.1	0.1			0.1	0.1			0.1	0.1			0.1	0.1
236		0.1	0.1			0.1	0.1			0.1	0.1			0.1	0.1			0.1	0.1			0.1	0.1			0.1	0.1			0.1	0.1
236.5		0.1	0.1			0.1	0.1			0.1	0.1			0.1	0.1			0.1	0.1			0.1	0.1			0.1	0.1			0.1	0.1
237		0.1	0.1			0.1	0.1			0.1	0.1			0.1	0.1			0.1	0.1			0.1	0.1			0.1	0.1			0.1	0.1
237.5		0.1	0.1			0.1	0.1			0.1	0.1			0.1	0.1			0.1	0.1			0.1	0.1			0.1	0.1			0.1	0.1
238		0.1	0.1			0.1	0.1			0.1	0.1			0.1	0.1			0.1	0.1			0.1	0.1			0.1	0.1			0.1	0.1
238.5		0.1	0.1			0.1	0.1			0.1	0.1			0.1	0.1			0.1	0.1			0.1	0.1			0.1	0.1			0.1	0.1
239		0.1	0.1			0.1	0.1			0.1	0.1			0.1	0.1			0.1	0.1			0.1	0.1			0.1	0.1			0.1	0.1
239.33		0.1	0.1			0.1	0.1			0.1	0.1			0.1	0.1			0.1	0.1			0.1	0.1			0.1	0.1			0.1	0.1
239.5		0.1	0.1			0.1	0.1			0.1	0.1			0.1	0.1			0.1	0.1			0.1	0.1			0.1	0.1			0.1	0.1
240		0.1	0.1			0.1	0.1			0.1	0.1			0.1	0.1			0.1	0.1			0.1	0.1			0.1	0.1			0.1	0.1
240.5		0.1	0.1			0.1	0.1			0.1	0.1			0.1	0.1			0.1	0.1			0.1	0.1			0.1	0.1			0.1	0.1
241		0.1	0.1			0.1	0.1			0.1	0.1			0.1	0.1			0.1	0.1			0.1	0.1			0.1	0.1			0.1	0.1
241.5		0.1	0.1			0.1	0.1			0.1	0.1			0.1	0.1			0.1	0.1			0.1	0.1			0.1	0.1			0.1	0.1
241.63		0.1	0.1			0.1	0.1			0.1	0.1			0.1	0.1			0.1	0.1			0.1	0.1			0.1	0.1			0.1	0.1
242		0.1	0.1			0.1	0.1			0.1	0.1			0.1	0.1			0.1	0.1			0.1	0.1			0.1	0.1			0.1	0.1
242.13		0.1	0.1			0.1	0.1			0.1	0.1			0.1	0.1			0.1	0.1			0.1	0.1			0.1	0.1			0.1	0.1
242.5		0.1	0.1			0.1	0.1			0.1	0.1			0.1	0.1			0.1	0.1			0.1	0.1			0.1	0.1			0.1	0.1
243		0.1	0.1			0.1	0.1			0.1	0.1			0.1	0.1			0.1	0.1			0.1	0.1			0.1	0.1			0.1	0.1
243.5		0.1	0.1			0.1	0.1			0.1	0.1			0.1	0.1			0.1	0.1			0.1	0.1			0.1	0.1			0.1	0.1
244		0.1	0.1			0.1	0.1			0.1	0.1			0.1	0.1			0.1	0.1			0.1	0.1			0.1	0.1			0.1	0.1
244.5		0.1	0.1			0.1	0.1			0.1	0.1			0.1	0.1			0.1	0.1			0.1	0.1			0.1	0.1			0.1	0.1
245		0.1	0.1			0.1	0.1			0.1	0.1			0.1	0.1			0.1	0.1			0.1	0.1			0.1	0.1			0.1	0.1
245.5		0.1	0.1			0.1	0.1			0.1	0.1			0.1	0.1			0.1	0.1			0.1	0.1			0.1	0.1			0.1	0.1
246		0.1	0.1			0.1	0.1			0.1	0.1			0.1	0.1			0.1	0.1			0.1	0.1			0.1	0.1			0.1	0.1
246.5		0.1	0.1			0.1	0.1			0.1	0.1			0.1	0.1			0.1	0.1			0.1	0.1			0.1	0.1			0.1	0.1
247		0.1	0.1			0.1	0.1			0.1	0.1			0.1	0.1			0.1	0.1			0.1	0.1			0.1	0.1			0.1	0.1
247.5		0.1	0.1			0.1	0.1			0.1	0.1			0.1	0.1			0.1	0.1			0.1	0.1			0.1	0.1			0.1	0.1
248		0.1	0.1			0.1	0.1			0.1	0.1			0.1	0.1			0.1	0.1			0.1	0.1			0.1	0.1			0.1	0.1
248.5		0.1	0.1			0.1	0.1			0.1	0.1			0.1	0.1			0.1	0.1			0.1	0.1			0.1	0.1			0.1	0.1
249		0.1	0.1			0.1	0.1			0.1	0.1			0.1	0.1			0.1	0.1			0.1	0.1			0.1	0.1			0.1	0.1
249.5		0.1	0.1			0.1	0.1			0.1	0.1			0.1	0.1			0.1	0.1			0.1	0.1			0.1	0.1			0.1	0.1
250		0.1	0.1			0.1	0.1			0.1	0.1			0.1	0.1			0.1	0.1			0.1	0.1			0.1	0.1			0.1	0.1

## Sheet: Muscle_activat._molar_shear
Muscle activation
Molar shearing
		Superficial masseter			Posterior deep masseter				Anterior zygo.mandibularis				Posterior zygo.mandibularis				Superficial temporalis					Deep temporalis				Medial pterygoid				Lateral pterygoid
Time (ms)		Balancing	Working			Balancing	Working			Balancing	Working			Balancing	Working			Balancing	Working			Balancing	Working			Balancing	Working			Balancing	Working
0		0.1	0.1			0.1	0.1			0.1	0.1			0.1	0.1			0.1	0.1			0.1	0.1			0.1	0.1			0.1	0.1
0		0.1	0.1			0.1	0.1			0.1	0.1			0.1	0.1			0.1	0.1			0.1	0.1			0.1	0.1			0.1	0.1
0.5		0.1	0.1			0.1	0.1			0.1	0.1			0.1	0.1			0.1	0.1			0.1	0.1			0.1	0.1			0.1	0.1
1		0.1	0.1			0.1	0.1			0.1	0.1			0.1	0.1			0.1	0.1			0.1	0.1			0.1	0.1			0.1	0.1
1.5		0.1	0.1			0.1	0.1			0.1	0.1			0.1	0.1			0.1	0.1			0.1	0.1			0.1	0.1			0.1	0.1
2		0.1	0.1			0.1	0.1			0.1	0.1			0.1	0.1			0.1	0.1			0.1	0.1			0.1	0.1			0.1	0.1
2.5		0.1	0.1			0.1	0.1			0.1	0.1			0.1	0.1			0.1	0.1			0.1	0.1			0.1	0.1			0.1	0.1
3		0.1	0.1			0.1	0.1			0.1	0.1			0.1	0.1			0.1	0.1			0.1	0.1			0.1	0.1			0.1	0.1
3.5		0.1	0.1			0.1	0.1			0.1	0.1			0.1	0.1			0.1	0.1			0.1	0.1			0.1	0.1			0.1	0.1
4		0.1	0.1			0.1	0.1			0.1	0.1			0.1	0.1			0.1	0.1			0.1	0.1			0.1	0.1			0.1	0.1
4.5		0.1	0.1			0.1	0.1			0.1	0.1			0.1	0.1			0.1	0.1			0.1	0.1			0.1	0.1			0.1	0.1
5		0.1	0.1			0.1	0.1			0.1	0.1			0.1	0.1			0.1	0.1			0.1	0.1			0.1	0.1			0.1	0.1
5.5		0.1	0.1			0.1	0.1			0.1	0.1			0.1	0.1			0.1	0.1			0.1	0.1			0.1	0.1			0.1	0.1
6		0.1	0.1			0.1	0.1			0.1	0.1			0.1	0.1			0.1	0.1			0.1	0.1			0.1	0.1			0.1	0.1
6.5		0.1	0.1			0.1	0.1			0.1	0.1			0.1	0.1			0.1	0.1			0.1	0.1			0.1	0.1			0.1	0.1
7		0.1	0.1			0.1	0.1			0.1	0.1			0.1	0.1			0.1	0.1			0.1	0.1			0.1	0.1			0.1	0.1
7.5		0.1	0.1			0.1	0.1			0.1	0.1			0.1	0.1			0.1	0.1			0.1	0.1			0.1	0.1			0.1	0.1
8		0.1	0.1			0.1	0.1			0.1	0.1			0.1	0.1			0.1	0.1			0.1	0.1			0.1	0.1			0.1	0.1
8.5		0.1	0.1			0.1	0.1			0.1	0.1			0.1	0.1			0.1	0.1			0.1	0.1			0.1	0.1			0.1	0.1
9		0.1	0.1			0.1	0.1			0.1	0.1			0.1	0.1			0.1	0.1			0.1	0.1			0.1	0.1			0.1	0.1
9.09		0.1	0.1			0.1	0.1			0.1	0.1			0.1	0.1			0.1	0.1			0.1	0.1			0.1	0.1			0.1	0.1
9.5		0.1	0.1			0.1	0.1			0.1	0.1			0.1	0.1			0.1	0.1			0.1	0.1			0.1	0.1			0.1	0.1
10		0.1	0.1			0.1	0.1			0.1	0.1			0.1	0.1			0.1	0.1			0.1	0.1			0.1	0.1			0.1	0.1
10.5		0.1	0.1			0.1	0.1			0.1	0.1			0.1	0.1			0.1	0.1			0.1	0.1			0.1	0.1			0.1	0.1
11		0.1	0.1			0.1	0.1			0.1	0.1			0.1	0.1			0.1	0.1			0.1	0.1			0.1	0.1			0.1	0.1
11.5		0.1	0.1			0.1	0.1			0.1	0.1			0.1	0.1			0.1	0.1			0.1	0.1			0.1	0.1			0.1	0.1
12		0.1	0.1			0.1	0.1			0.1	0.1			0.1	0.1			0.1	0.1			0.1	0.1			0.1	0.1			0.1	0.1
12.5		0.1	0.1			0.1	0.1			0.1	0.1			0.1	0.1			0.1	0.1			0.1	0.1			0.1	0.1			0.1	0.1
13		0.1	0.1			0.1	0.1			0.1	0.1			0.1	0.1			0.1	0.1			0.1	0.1			0.1	0.1			0.1	0.1
13.5		0.1	0.1			0.1	0.1			0.1	0.1			0.1	0.1			0.1	0.1			0.1	0.1			0.1	0.1			0.1	0.1
14		0.1	0.1			0.1	0.1			0.1	0.1			0.1	0.1			0.1	0.1			0.1	0.1			0.1	0.1			0.1	0.1
14.5		0.1	0.1			0.1	0.1			0.1	0.1			0.1	0.1			0.1	0.1			0.1	0.1			0.1	0.1			0.1	0.1
15		0.1	0.1			0.1	0.1			0.1	0.1			0.1	0.1			0.1	0.1			0.1	0.1			0.1	0.1			0.1	0.1
15.5		0.1	0.1			0.1	0.1			0.1	0.1			0.1	0.1			0.1	0.1			0.1	0.1			0.1	0.1			0.1	0.1
16		0.1	0.1			0.1	0.1			0.1	0.1			0.1	0.1			0.1	0.1			0.1	0.1			0.1	0.1			0.1	0.1
16.5		0.1	0.1			0.1	0.1			0.1	0.1			0.1	0.1			0.1	0.1			0.1	0.1			0.1	0.1			0.1	0.1
17		0.1	0.1			0.1	0.1			0.1	0.1			0.1	0.1			0.1	0.1			0.1	0.1			0.1	0.1			0.1	0.1
17.5		0.1	0.1			0.1	0.1			0.1	0.1			0.1	0.1			0.1	0.1			0.1	0.1			0.1	0.1			0.1	0.1
17.59		0.1	0.1			0.1	0.1			0.1	0.1			0.1	0.1			0.1	0.1			0.1	0.1			0.1	0.1			0.1	0.1
18		0.1	0.1			0.1	0.1			0.1	0.1			0.1	0.1			0.1	0.1			0.1	0.1			0.1	0.1			0.1	0.1
18.5		0.1	0.1			0.1	0.1			0.1	0.1			0.1	0.1			0.1	0.1			0.1	0.1			0.1	0.1			0.1	0.1
19		0.1	0.1			0.1	0.1			0.1	0.1			0.1	0.1			0.1	0.1			0.1	0.1			0.1	0.1			0.1	0.1
19.5		0.1	0.1			0.1	0.1			0.1	0.1			0.1	0.1			0.1	0.1			0.1	0.1			0.1	0.1			0.1	0.1
20		0.1	0.1			0.1	0.1			0.1	0.1			0.1	0.1			0.1	0.1			0.1	0.1			0.1	0.1			0.1	0.1
20.09		0.1	0.1			0.1	0.1			0.1	0.1			0.1	0.1			0.1	0.1			0.1	0.1			0.1	0.1			0.1	0.1
20.5		0.1	0.1			0.1	0.1			0.1	0.1			0.1	0.1			0.1	0.1			0.1	0.1			0.1	0.1			0.1	0.1
21		0.1	0.1			0.1	0.1			0.1	0.1			0.1	0.1			0.1	0.1			0.1	0.1			0.1	0.1			0.1	0.1
21.5		0.1	0.1			0.1	0.1			0.1	0.1			0.1	0.1			0.1	0.1			0.1	0.1			0.1	0.1			0.1	0.1
22		0.1	0.1			0.1	0.1			0.1	0.1			0.1	0.1			0.1	0.1			0.1	0.1			0.1	0.1			0.1	0.1
22.5		0.1	0.1			0.1	0.1			0.1	0.1			0.1	0.1			0.1	0.1			0.1	0.1			0.1	0.1			0.1	0.1
23		0.1	0.1			0.1	0.1			0.1	0.1			0.1	0.1			0.1	0.1			0.1	0.1			0.1	0.1			0.1	0.1
23.5		0.1	0.1			0.1	0.1			0.1	0.1			0.1	0.1			0.1	0.1			0.1	0.1			0.1	0.1			0.1	0.1
24		0.1	0.1			0.1	0.1			0.1	0.1			0.1	0.1			0.1	0.1			0.1	0.1			0.1	0.1			0.1	0.1
24.5		0.1	0.1			0.1	0.1			0.1	0.1			0.1	0.1			0.1	0.1			0.1	0.1			0.1	0.1			0.1	0.1
25		0.1	0.1			0.1	0.1			0.1	0.1			0.1	0.1			0.1	0.1			0.1	0.1			0.1	0.1			0.1	0.1
25.5		0.1	0.1			0.1	0.1			0.1	0.1			0.1	0.1			0.1	0.1			0.1	0.1			0.1	0.1			0.1	0.1
26		0.1	0.1			0.1	0.1			0.1	0.1			0.1	0.1			0.1	0.1			0.1	0.1			0.1	0.1			0.1	0.1
26.5		0.1	0.1			0.1	0.1			0.1	0.1			0.1	0.1			0.1	0.1			0.1	0.1			0.1	0.1			0.1	0.1
27		0.1	0.1			0.1	0.1			0.1	0.1			0.1	0.1			0.1	0.1			0.1	0.1			0.1	0.1			0.1	0.1
27.5		0.1	0.1			0.1	0.1			0.1	0.1			0.1	0.1			0.1	0.1			0.1	0.1			0.1	0.1			0.1	0.1
28		0.1	0.1			0.1	0.1			0.1	0.1			0.1	0.1			0.1	0.1			0.1	0.1			0.1	0.1			0.1	0.1
28.5		0.1	0.1			0.1	0.1			0.1	0.1			0.1	0.1			0.1	0.1			0.1	0.1			0.1	0.1			0.1	0.1
29		0.1	0.1			0.1	0.1			0.1	0.1			0.1	0.1			0.1	0.1			0.1	0.1			0.1	0.1			0.1	0.1
29.5		0.1	0.1			0.1	0.1			0.1	0.1			0.1	0.1			0.1	0.1			0.1	0.1			0.1	0.1			0.1	0.1
30		0.1	0.1			0.1	0.1			0.1	0.1			0.1	0.1			0.1	0.1			0.1	0.1			0.1	0.1			0.1	0.1
30.5		0.1	0.1			0.1	0.1			0.1	0.1			0.1	0.1			0.1	0.1			0.1	0.1			0.1	0.1			0.1	0.1
31		0.1	0.1			0.1	0.1			0.1	0.1			0.1	0.1			0.1	0.1			0.1	0.1			0.1	0.1			0.1	0.1
31.5		0.1	0.1			0.1	0.1			0.1	0.1			0.1	0.1			0.1	0.1			0.1	0.1			0.1	0.1			0.1	0.1
32		0.1	0.1			0.1	0.1			0.1	0.1			0.1	0.1			0.1	0.1			0.1	0.1			0.1	0.1			0.1	0.1
32.25		0.1	0.1			0.1	0.1			0.1	0.1			0.1	0.1			0.1	0.1			0.1	0.1			0.1	0.1			0.1	0.1
32.5		0.1	0.1			0.1	0.1			0.1	0.1			0.1	0.1			0.1	0.1			0.1	0.1			0.1	0.1			0.1	0.1
33		0.1	0.1			0.1	0.1			0.1	0.1			0.1	0.1			0.1	0.1			0.1	0.1			0.1	0.1			0.1	0.1
33.5		0.1	0.1			0.1	0.1			0.1	0.1			0.1	0.1			0.1	0.1			0.1	0.1			0.1	0.1			0.1	0.1
34		0.1	0.1			0.1	0.1			0.1	0.1			0.1	0.1			0.1	0.1			0.1	0.1			0.1	0.1			0.1	0.1
34.5		0.1	0.1			0.1	0.1			0.1	0.1			0.1	0.1			0.1	0.1			0.1	0.1			0.1	0.1			0.1	0.1
35		0.1	0.1			0.1	0.1			0.1	0.1			0.1	0.1			0.1	0.1			0.1	0.1			0.1	0.1			0.1	0.1
35.5		0.1	0.1			0.1	0.1			0.1	0.1			0.1	0.1			0.1	0.1			0.1	0.1			0.1	0.1			0.1	0.1
36		0.1	0.1			0.1	0.1			0.1	0.1			0.1	0.1			0.1	0.1			0.1	0.1			0.1	0.1			0.1	0.1
36.5		0.1	0.1			0.1	0.1			0.1	0.1			0.1	0.1			0.1	0.1			0.1	0.1			0.1	0.1			0.1	0.1
37		0.1	0.1			0.1	0.1			0.1	0.1			0.1	0.1			0.1	0.1			0.1	0.1			0.1	0.1			0.1	0.1
37.5		0.1	0.1			0.1	0.1			0.1	0.1			0.1	0.1			0.1	0.1			0.1	0.1			0.1	0.1			0.1	0.1
38		0.1	0.1			0.1	0.1			0.1	0.1			0.1	0.1			0.1	0.1			0.1	0.1			0.1	0.1			0.1	0.1
38.5		0.1	0.1			0.1	0.1			0.1	0.1			0.1	0.1			0.1	0.1			0.1	0.1			0.1	0.1			0.1	0.1
39		0.1	0.1			0.1	0.1			0.1	0.1			0.1	0.1			0.1	0.1			0.1	0.1			0.1	0.1			0.1	0.1
39.5		0.1	0.1			0.1	0.1			0.1	0.1			0.1	0.1			0.1	0.1			0.1	0.1			0.1	0.1			0.1	0.1
40		0.1	0.1			0.1	0.1			0.1	0.1			0.1	0.1			0.1	0.1			0.1	0.1			0.1	0.1			0.1	0.1
40.5		0.1	0.1			0.1	0.1			0.1	0.1			0.1	0.1			0.1	0.1			0.1	0.1			0.1	0.1			0.1	0.1
41		0.1	0.1			0.1	0.1			0.1	0.1			0.1	0.1			0.1	0.1			0.1	0.1			0.1	0.1			0.1	0.1
41.5		0.1	0.1			0.1	0.1			0.1	0.1			0.1	0.1			0.1	0.1			0.1	0.1			0.1	0.1			0.1	0.1
42		0.1	0.1			0.1	0.1			0.1	0.1			0.1	0.1			0.1	0.1			0.1	0.1			0.1	0.1			0.1	0.1
42.5		0.1	0.1			0.1	0.1			0.1	0.1			0.1	0.1			0.1	0.1			0.1	0.1			0.1	0.1			0.1	0.1
43		0.1	0.1			0.1	0.1			0.1	0.1			0.1	0.1			0.1	0.1			0.1	0.1			0.1	0.1			0.1	0.1
43.5		0.1	0.1			0.1	0.1			0.1	0.1			0.1	0.1			0.1	0.1			0.1	0.1			0.1	0.1			0.1	0.1
44		0.1	0.1			0.1	0.1			0.1	0.1			0.1	0.1			0.1	0.1			0.1	0.1			0.1	0.1			0.1	0.1
44.5		0.1	0.1			0.1	0.1			0.1	0.1			0.1	0.1			0.1	0.1			0.1	0.1			0.1	0.1			0.1	0.1
45		0.1	0.1			0.1	0.1			0.1	0.1			0.1	0.1			0.1	0.1			0.1	0.1			0.1	0.1			0.1	0.1
45.5		0.1	0.1			0.1	0.1			0.1	0.1			0.1	0.1			0.1	0.1			0.1	0.1			0.1	0.1			0.1	0.1
46		0.1	0.1			0.1	0.1			0.1	0.1			0.1	0.1			0.1	0.1			0.1	0.1			0.1	0.1			0.1	0.1
46.5		0.1	0.1			0.1	0.1			0.1	0.1			0.1	0.1			0.1	0.1			0.1	0.1			0.1	0.1			0.1	0.1
47		0.1	0.1			0.1	0.1			0.1	0.1			0.1	0.1			0.1	0.1			0.1	0.1			0.1	0.1			0.1	0.1
47.5		0.1	0.1			0.1	0.1			0.1	0.1			0.1	0.1			0.1	0.1			0.1	0.1			0.1	0.1			0.1	0.1
48		0.1	0.1			0.1	0.1			0.1	0.1			0.1	0.1			0.1	0.1			0.1	0.1			0.1	0.1			0.1	0.1
48.5		0.1	0.1			0.1	0.1			0.1	0.1			0.1	0.1			0.1	0.1			0.1	0.1			0.1	0.1			0.1	0.1
49		0.1	0.1			0.1	0.1			0.1	0.1			0.1	0.1			0.1	0.1			0.1	0.1			0.1	0.1			0.1	0.1
49.5		0.1	0.1			0.1	0.1			0.1	0.1			0.1	0.1			0.1	0.1			0.1	0.1			0.1	0.1			0.1	0.1
50		0.1	0.1			0.1	0.1			0.1	0.1			0.1	0.1			0.1	0.1			0.1	0.1			0.1	0.1			0.1	0.1
50.5		0.1	0.1			0.1	0.1			0.1	0.1			0.1	0.1			0.1	0.1			0.1	0.1			0.1	0.1			0.1	0.1
50.85		0.1	0.1			0.1	0.1			0.1	0.1			0.1	0.1			0.1	0.1			0.1	0.1			0.1	0.1			0.1	0.1
51		0.1	0.1			0.1	0.1			0.1	0.1			0.1	0.1			0.1	0.1			0.1	0.1			0.1	0.1			0.1	0.1
51		0.1	0.1			0.1	0.1			0.1	0.1			0.1	0.1			0.1	0.1			0.1	0.1			0.1	0.1			0.1	0.1
51.5		0.1	0.1			0.1	0.1			0.1	0.1			0.1	0.1			0.1	0.1			0.1	0.1			0.1	0.1			0.1	0.1
52		0.1	0.1			0.1	0.1			0.1	0.1			0.1	0.1			0.1	0.1			0.1	0.1			0.1	0.1			0.1	0.1
52.5		0.1	0.1			0.1	0.1			0.1	0.1			0.1	0.1			0.1	0.1			0.1	0.1			0.1	0.1			0.1	0.1
53		0.1	0.1			0.1	0.1			0.1	0.1			0.1	0.1			0.1	0.1			0.1	0.1			0.1	0.1			0.1	0.1
53.5		0.1	0.1			0.1	0.1			0.1	0.1			0.1	0.1			0.1	0.1			0.1	0.1			0.1	0.1			0.1	0.1
54		0.1	0.1			0.1	0.1			0.1	0.1			0.1	0.1			0.1	0.1			0.1	0.1			0.1	0.1			0.1	0.1
54.5		0.1	0.1			0.1	0.1			0.1	0.1			0.1	0.1			0.1	0.1			0.1	0.1			0.1	0.1			0.1	0.1
55		0.1	0.1			0.1	0.1			0.1	0.1			0.1	0.1			0.1	0.1			0.1	0.1			0.1	0.1			0.1	0.1
55.5		0.1	0.1			0.1	0.1			0.1	0.1			0.1	0.1			0.1	0.1			0.1	0.1			0.1	0.1			0.1	0.1
56		0.1	0.1			0.1	0.1			0.1	0.1			0.1	0.1			0.1	0.1			0.1	0.1			0.1	0.1			0.1	0.1
56.5		0.1	0.1			0.1	0.1			0.1	0.1			0.1	0.1			0.1	0.1			0.1	0.1			0.1	0.1			0.1	0.1
57		0.1	0.1			0.1	0.1			0.1	0.1			0.1	0.1			0.1	0.1			0.1	0.1			0.1	0.1			0.1	0.1
57.5		0.1	0.1			0.1	0.1			0.1	0.1			0.1	0.1			0.1	0.1			0.1	0.1			0.1	0.1			0.1	0.1
58		0.1	0.1			0.1	0.1			0.1	0.1			0.1	0.1			0.1	0.1			0.1	0.1			0.1	0.1			0.1	0.1
58.5		0.1	0.1			0.1	0.1			0.1	0.1			0.1	0.1			0.1	0.1			0.1	0.1			0.1	0.1			0.1	0.1
59		0.1	0.1			0.1	0.1			0.1	0.1			0.1	0.1			0.1	0.1			0.1	0.1			0.1	0.1			0.1	0.1
59.5		0.1	0.1			0.1	0.1			0.1	0.1			0.1	0.1			0.1	0.1			0.1	0.1			0.1	0.1			0.1	0.1
60		0.1	0.1			0.1	0.1			0.1	0.1			0.1	0.1			0.1	0.1			0.1	0.1			0.1	0.1			0.1	0.1
60.5		0.1	0.1			0.1	0.1			0.1	0.1			0.1	0.1			0.1	0.1			0.1	0.1			0.1	0.1			0.1	0.1
61		0.1	0.1			0.1	0.1			0.1	0.1			0.1	0.1			0.1	0.1			0.1	0.1			0.1	0.1			0.1	0.1
61.5		0.1	0.1			0.1	0.1			0.1	0.1			0.1	0.1			0.1	0.1			0.1	0.1			0.1	0.1			0.1	0.1
62		0.1	0.1			0.1	0.1			0.1	0.1			0.1	0.1			0.1	0.1			0.1	0.1			0.1	0.1			0.1	0.1
62.5		0.1	0.1			0.1	0.1			0.1	0.1			0.1	0.1			0.1	0.1			0.1	0.1			0.1	0.1			0.1	0.1
63		0.1	0.1			0.1	0.1			0.1	0.1			0.1	0.1			0.1	0.1			0.1	0.1			0.1	0.1			0.1	0.1
63.5		0.1	0.1			0.1	0.1			0.1	0.1			0.1	0.1			0.1	0.1			0.1	0.1			0.1	0.1			0.1	0.1
64		0.1	0.1			0.1	0.1			0.1	0.1			0.1	0.1			0.1	0.1			0.1	0.1			0.1	0.1			0.1	0.1
64.5		0.1	0.1			0.1	0.1			0.1	0.1			0.1	0.1			0.1	0.1			0.1	0.1			0.1	0.1			0.1	0.1
65		0.1	0.1			0.1	0.1			0.1	0.1			0.1	0.1			0.1	0.1			0.1	0.1			0.1	0.1			0.1	0.1
65.5		0.1	0.1			0.1	0.1			0.1	0.1			0.1	0.1			0.1	0.1			0.1	0.1			0.1	0.1			0.1	0.1
66		0.1	0.1			0.1	0.1			0.1	0.1			0.1	0.1			0.1	0.1			0.1	0.1			0.1	0.1			0.1	0.1
66.5		0.1	0.1			0.1	0.1			0.1	0.1			0.1	0.1			0.1	0.1			0.1	0.1			0.1	0.1			0.1	0.1
67		0.1	0.1			0.1	0.1			0.1	0.1			0.1	0.1			0.1	0.1			0.1	0.1			0.1	0.1			0.1	0.1
67.5		0.1	0.1			0.1	0.1			0.1	0.1			0.1	0.1			0.1	0.1			0.1	0.1			0.1	0.1			0.1	0.1
68		0.1	0.1			0.1	0.1			0.1	0.1			0.1	0.1			0.1	0.1			0.1	0.1			0.1	0.1			0.1	0.1
68.5		0.1	0.1			0.1	0.1			0.1	0.1			0.1	0.1			0.1	0.1			0.1	0.1			0.1	0.1			0.1	0.1
69		0.1	0.1			0.1	0.1			0.1	0.1			0.1	0.1			0.1	0.1			0.1	0.1			0.1	0.1			0.1	0.1
69.5		0.1	0.1			0.1	0.1			0.1	0.1			0.1	0.1			0.1	0.1			0.1	0.1			0.1	0.1			0.1	0.1
70		0.1	0.1			0.1	0.1			0.1	0.1			0.1	0.1			0.1	0.1			0.1	0.1			0.1	0.1			0.1	0.1
70.5		0.1	0.1			0.1	0.1			0.1	0.1			0.1	0.1			0.1	0.1			0.1	0.1			0.1	0.1			0.1	0.1
71		0.1	0.1			0.1	0.1			0.1	0.1			0.1	0.1			0.1	0.1			0.1	0.1			0.1	0.1			0.1	0.1
71.5		0.1	0.1			0.1	0.1			0.1	0.1			0.1	0.1			0.1	0.1			0.1	0.1			0.1	0.1			0.1	0.1
72		0.1	0.1			0.1	0.1			0.1	0.1			0.1	0.1			0.1	0.1			0.1	0.1			0.1	0.1			0.1	0.1
72.5		0.1	0.1			0.1	0.1			0.1	0.1			0.1	0.1			0.1	0.1			0.1	0.1			0.1	0.1			0.1	0.1
73		0.1	0.1			0.1	0.1			0.1	0.1			0.1	0.1			0.1	0.1			0.1	0.1			0.1	0.1			0.1	0.1
73.5		0.1	0.1			0.1	0.1			0.1	0.1			0.1	0.1			0.1	0.1			0.1	0.1			0.1	0.1			0.1	0.1
74		0.1	0.1			0.1	0.1			0.1	0.1			0.1	0.1			0.1	0.1			0.1	0.1			0.1	0.1			0.1	0.1
74.5		0.1	0.1			0.1	0.1			0.1	0.1			0.1	0.1			0.1	0.1			0.1	0.1			0.1	0.1			0.1	0.1
75		0.1	0.1			0.1	0.1			0.1	0.1			0.1	0.1			0.1	0.1			0.1	0.1			0.1	0.1			0.1	0.1
75.5		0.1	0.1			0.1	0.1			0.1	0.1			0.1	0.1			0.1	0.1			0.1	0.1			0.1	0.1			0.1	0.1
76		0.1	0.1			0.1	0.1			0.1	0.1			0.1	0.1			0.1	0.1			0.1	0.1			0.1	0.1			0.1	0.1
76.5		0.1	0.1			0.1	0.1			0.1	0.1			0.1	0.1			0.1	0.1			0.1	0.1			0.1	0.1			0.1	0.1
77		0.1	0.1			0.1	0.1			0.1	0.1			0.1	0.1			0.1	0.1			0.1	0.1			0.1	0.1			0.1	0.1
77.5		0.1	0.1			0.1	0.1			0.1	0.1			0.1	0.1			0.1	0.1			0.1	0.1			0.1	0.1			0.1	0.1
78		0.1	0.1			0.1	0.1			0.1	0.1			0.1	0.1			0.1	0.1			0.1	0.1			0.1	0.1			0.1	0.1
78.5		0.1	0.1			0.1	0.1			0.1	0.1			0.1	0.1			0.1	0.1			0.1	0.1			0.1	0.1			0.1	0.1
79		0.1	0.1			0.1	0.1			0.1	0.1			0.1	0.1			0.1	0.1			0.1	0.1			0.1	0.1			0.1	0.1
79.38		0.1	0.1			0.1	0.1			0.1	0.1			0.1	0.1			0.1	0.1			0.1	0.1			0.1	0.1			0.1	0.1
79.5		0.1	0.1			0.1	0.1			0.1	0.1			0.1	0.1			0.1	0.1			0.1	0.1			0.1	0.1			0.1	0.1
80		0.1	0.1			0.1	0.1			0.1	0.1			0.1	0.1			0.1	0.1			0.1	0.1			0.1	0.1			0.1	0.1
80.5		0.1	0.1			0.1	0.1			0.1	0.1			0.1	0.1			0.1	0.1			0.1	0.1			0.1	0.1			0.1	0.1
81		0.1	0.1			0.1	0.1			0.1	0.1			0.1	0.1			0.1	0.1			0.1	0.1			0.1	0.1			0.1	0.1
81.5		0.1	0.1			0.1	0.1			0.1	0.1			0.1	0.1			0.1	0.1			0.1	0.1			0.1	0.1			0.1	0.1
82		0.1	0.1			0.1	0.1			0.1	0.1			0.1	0.1			0.1	0.1			0.1	0.1			0.1	0.1			0.1	0.1
82.5		0.1	0.1			0.1	0.1			0.1	0.1			0.1	0.1			0.1	0.1			0.1	0.1			0.1	0.1			0.1	0.1
83		0.1	0.1			0.1	0.1			0.1	0.1			0.1	0.1			0.1	0.1			0.1	0.1			0.1	0.1			0.1	0.1
83.5		0.1	0.1			0.1	0.1			0.1	0.1			0.1	0.1			0.1	0.1			0.1	0.1			0.1	0.1			0.1	0.1
84		0.1	0.1			0.1	0.1			0.1	0.1			0.1	0.1			0.1	0.1			0.1	0.1			0.1	0.1			0.1	0.1
84.5		0.1	0.1			0.1	0.1			0.1	0.1			0.1	0.1			0.1	0.1			0.1	0.1			0.1	0.1			0.1	0.1
85		0.1	0.1			0.1	0.1			0.1	0.1			0.1	0.1			0.1	0.1			0.1	0.1			0.1	0.1			0.1	0.1
85.5		0.1	0.1			0.1	0.1			0.1	0.1			0.1	0.1			0.1	0.1			0.1	0.1			0.1	0.1			0.1	0.1
86		0.1	0.1			0.1	0.1			0.1	0.1			0.1	0.1			0.1	0.1			0.1	0.1			0.1	0.1			0.1	0.1
86.5		0.1	0.1			0.1	0.1			0.1	0.1			0.1	0.1			0.1	0.1			0.1	0.1			0.1	0.1			0.1	0.1
87		0.1	0.1			0.1	0.1			0.1	0.1			0.1	0.1			0.1	0.1			0.1	0.1			0.1	0.1			0.1	0.1
87.5		0.1	0.1			0.1	0.1			0.1	0.1			0.1	0.1			0.1	0.1			0.1	0.1			0.1	0.1			0.1	0.1
88		0.1	0.1			0.1	0.1			0.1	0.1			0.1	0.1			0.1	0.1			0.1	0.1			0.1	0.1			0.1	0.1
88.5		0.1	0.1			0.1	0.1			0.1	0.1			0.1	0.1			0.1	0.1			0.1	0.1			0.1	0.1			0.1	0.1
89		0.1	0.1			0.1	0.1			0.1	0.1			0.1	0.1			0.1	0.1			0.1	0.1			0.1	0.1			0.1	0.1
89.5		0.1	0.1			0.1	0.1			0.1	0.1			0.1	0.1			0.1	0.1			0.1	0.1			0.1	0.1			0.1	0.1
89.75		0.1	0.1			0.1	0.1			0.1	0.1			0.1	0.1			0.1	0.1			0.1	0.1			0.1	0.1			0.1	0.1
90		0.1	0.1			0.1	0.1			0.1	0.1			0.1	0.1			0.1	0.1			0.1	0.1			0.1	0.1			0.1	0.1
90.5		0.1	0.1			0.1	0.1			0.1	0.1			0.1	0.1			0.1	0.1			0.1	0.1			0.1	0.1			0.1	0.1
91		0.1	0.1			0.1	0.1			0.1	0.1			0.1	0.1			0.1	0.1			0.1	0.1			0.1	0.1			0.1	0.1
91.5		0.1	0.1			0.1	0.1			0.1	0.1			0.1	0.1			0.1	0.1			0.1	0.1			0.1	0.1			0.1	0.1
92		0.1	0.1			0.1	0.1			0.1	0.1			0.1	0.1			0.1	0.1			0.1	0.1			0.1	0.1			0.1	0.1
92.5		0.1	0.1			0.1	0.1			0.1	0.1			0.1	0.1			0.1	0.1			0.1	0.1			0.1	0.1			0.1	0.1
93		0.1	0.1			0.1	0.1			0.1	0.1			0.1	0.1			0.1	0.1			0.1	0.1			0.1	0.1			0.1	0.1
93.5		0.1	0.1			0.1	0.1			0.1	0.1			0.1	0.1			0.1	0.1			0.1	0.1			0.1	0.1			0.19	0.1
94		0.1	0.1			0.1	0.1			0.1	0.1			0.1	0.11			0.1	0.1			0.1	0.1			0.1	0.1			0.36	0.1
94.5		0.1	0.1			0.1	0.1			0.1	0.1			0.1	0.11			0.1	0.1			0.1	0.1			0.1	0.1			0.5	0.1
95		0.1	0.1			0.1	0.1			0.1	0.1			0.1	0.12			0.1	0.1			0.1	0.1			0.1	0.1			0.63	0.1
95.5		0.1	0.1			0.1	0.1			0.1	0.1			0.1	0.12			0.1	0.1			0.1	0.1			0.1	0.1			0.76	0.1
95.5		0.1	0.1			0.1	0.1			0.1	0.1			0.1	0.12			0.1	0.1			0.1	0.1			0.1	0.1			0.76	0.1
96		0.1	0.1			0.1	0.1			0.1	0.1			0.1	0.13			0.1	0.1			0.1	0.1			0.1	0.1			0.91	0.1
96.5		0.1	0.1			0.1	0.1			0.1	0.1			0.1	0.13			0.1	0.1			0.1	0.1			0.1	0.1			1.01	0.1
97		0.1	0.1			0.1	0.1			0.1	0.1			0.1	0.14			0.1	0.1			0.1	0.1			0.1	0.1			1.12	0.1
97.5		0.1	0.1			0.1	0.1			0.1	0.1			0.1	0.14			0.1	0.1			0.1	0.1			0.1	0.1			1.22	0.1
98		0.1	0.1			0.1	0.1			0.1	0.1			0.1	0.14			0.1	0.1			0.1	0.1			0.1	0.1			1.36	0.1
98.5		0.1	0.1			0.1	0.1			0.1	0.1			0.1	0.15			0.1	0.1			0.1	0.1			0.1	0.1			1.43	0.1
99		0.1	0.1			0.1	0.1			0.1	0.1			0.1	0.15			0.1	0.1			0.1	0.1			0.1	0.1			1.59	0.1
99.5		0.1	0.1			0.1	0.1			0.1	0.1			0.1	0.16			0.1	0.1			0.1	0.1			0.1	0.1			1.74	0.1
100		0.1	0.1			0.1	0.1			0.1	0.1			0.1	0.16			0.1	0.1			0.1	0.1			0.1	0.1			1.81	0.1
100.5		0.1	0.1			0.1	0.1			0.1	0.1			0.1	0.16			0.1	0.1			0.1	0.1			0.1	0.1			1.91	0.1
101		0.1	0.1			0.1	0.1			0.1	0.1			0.1	0.17			0.1	0.1			0.1	0.1			0.1	0.1			2	0.1
101.5		0.1	0.1			0.1	0.1			0.1	0.1			0.1	0.17			0.1	0.1			0.1	0.1			0.1	0.1			2.09	0.1
101.65		0.1	0.1			0.1	0.1			0.1	0.1			0.1	0.17			0.1	0.1			0.1	0.1			0.1	0.1			2.07	0.1
102		0.1	0.1			0.1	0.1			0.1	0.1			0.1	0.17			0.1	0.1			0.1	0.1			0.1	0.1			2.13	0.1
102.5		0.1	0.1			0.1	0.1			0.1	0.1			0.1	0.17			0.1	0.1			0.1	0.1			0.1	0.1			2.2	0.1
103		0.1	0.1			0.1	0.1			0.1	0.1			0.1	0.18			0.1	0.1			0.1	0.1			0.1	0.1			2.27	0.1
103.5		0.1	0.1			0.1	0.1			0.1	0.1			0.1	0.18			0.1	0.1			0.1	0.1			0.1	0.1			2.3	0.1
104		0.1	0.1			0.1	0.1			0.1	0.1			0.1	0.18			0.1	0.1			0.1	0.1			0.1	0.1			2.39	0.1
104.08		0.1	0.1			0.1	0.1			0.1	0.1			0.1	0.18			0.1	0.1			0.1	0.1			0.1	0.1			2.39	0.1
104.5		0.1	0.1			0.1	0.1			0.1	0.1			0.1	0.18			0.1	0.1			0.1	0.1			0.1	0.1			2.44	0.1
105		0.1	0.1			0.1	0.1			0.1	0.1			0.1	0.18			0.1	0.1			0.1	0.1			0.1	0.1			2.5	0.1
105.5		0.1	0.1			0.1	0.1			0.1	0.1			0.1	0.19			0.1	0.1			0.1	0.1			0.1	0.1			2.57	0.1
105.57		0.1	0.1			0.1	0.1			0.1	0.1			0.1	0.19			0.1	0.1			0.1	0.1			0.1	0.1			2.58	0.1
106		0.1	0.1			0.1	0.1			0.1	0.1			0.1	0.19			0.1	0.1			0.1	0.1			0.1	0.1			2.69	0.1
106.5		0.1	0.1			0.1	0.1			0.1	0.1			0.1	0.2			0.1	0.1			0.1	0.1			0.1	0.1			2.9	0.1
107		0.1	0.1			0.1	0.1			0.1	0.1			0.1	0.2			0.1	0.1			0.1	0.1			0.1	0.1			3.09	0.1
107.5		0.1	0.1			0.1	0.1			0.1	0.1			0.1	0.21			0.1	0.1			0.1	0.1			0.1	0.1			3.26	0.1
108		0.1	0.1			0.1	0.1			0.1	0.1			0.1	0.22			0.1	0.1			0.1	0.1			0.1	0.1			3.45	0.1
108.45		0.1	0.1			0.1	0.1			0.1	0.1			0.1	0.22			0.1	0.1			0.1	0.1			0.1	0.1			3.58	0.1
108.5		0.1	0.1			0.1	0.1			0.1	0.1			0.1	0.22			0.1	0.1			0.1	0.1			0.1	0.1			3.6	0.1
109		0.1	0.1			0.1	0.1			0.1	0.1			0.1	0.23			0.1	0.1			0.1	0.1			0.1	0.1			3.77	0.1
109.5		0.1	0.1			0.1	0.1			0.1	0.1			0.1	0.23			0.1	0.1			0.1	0.1			0.1	0.1			3.96	0.1
110		0.1	0.1			0.1	0.1			0.1	0.1			0.1	0.24			0.1	0.1			0.1	0.1			0.1	0.1			4.19	0.1
110.07		0.1	0.1			0.1	0.1			0.1	0.1			0.1	0.24			0.1	0.1			0.1	0.1			0.1	0.1			4.23	0.1
110.5		0.12	0.1			0.1	0.1			0.1	0.1			0.1	0.34			0.1	0.28			0.21	0.15			0.14	0.1			4.45	0.1
111		0.13	0.1			0.1	0.1			0.1	0.1			0.1	0.4			0.1	0.36			0.26	0.18			0.15	0.1			4.71	0.1
111.5		0.14	0.1			0.1	0.1			0.1	0.1			0.1	0.45			0.1	0.42			0.3	0.2			0.17	0.1			4.9	0.1
111.89		0.15	0.1			0.1	0.1			0.1	0.1			0.1	0.49			0.1	0.47			0.33	0.21			0.18	0.1			5.05	0.1
112		0.15	0.1			0.1	0.1			0.1	0.1			0.1	0.5			0.1	0.48			0.33	0.21			0.18	0.1			5.08	0.1
112.5		0.16	0.1			0.1	0.1			0.1	0.1			0.1	0.55			0.1	0.53			0.36	0.23			0.19	0.1			5.23	0.1
113		0.16	0.1			0.1	0.1			0.1	0.1			0.1	0.59			0.1	0.57			0.39	0.24			0.2	0.1			5.35	0.1
113.5		0.17	0.1			0.1	0.1			0.1	0.1			0.1	0.63			0.1	0.6			0.41	0.25			0.21	0.1			5.46	0.1
114		0.17	0.1			0.1	0.1			0.1	0.1			0.1	0.68			0.1	0.64			0.43	0.26			0.21	0.1			5.56	0.1
114.32		0.17	0.1			0.1	0.1			0.1	0.1			0.1	0.7			0.1	0.66			0.44	0.27			0.22	0.1			5.62	0.1
114.5		0.18	0.1			0.1	0.1			0.1	0.1			0.1	0.71			0.1	0.67			0.45	0.27			0.22	0.1			5.65	0.1
115		0.18	0.1			0.1	0.1			0.1	0.1			0.1	0.75			0.1	0.7			0.47	0.28			0.23	0.1			5.73	0.1
115.5		0.18	0.1			0.1	0.1			0.1	0.1			0.1	0.79			0.1	0.73			0.48	0.29			0.23	0.1			5.82	0.1
116		0.19	0.1			0.1	0.1			0.1	0.1			0.1	0.83			0.1	0.76			0.51	0.3			0.24	0.1			5.93	0.1
116.48		0.19	0.1			0.1	0.1			0.1	0.1			0.1	0.86			0.1	0.78			0.52	0.31			0.24	0.1			5.98	0.1
116.5		0.19	0.1			0.1	0.1			0.1	0.1			0.1	0.87			0.1	0.78			0.52	0.31			0.24	0.1			5.99	0.1
117		0.2	0.1			0.1	0.1			0.1	0.1			0.1	0.91			0.1	0.82			0.54	0.32			0.25	0.1			6.11	0.1
117.5		0.2	0.1			0.1	0.1			0.1	0.1			0.1	0.95			0.1	0.86			0.57	0.33			0.26	0.1			6.22	0.1
117.76		0.2	0.1			0.1	0.1			0.1	0.1			0.1	0.97			0.1	0.89			0.58	0.34			0.27	0.1			6.31	0.1
118		0.21	0.1			0.1	0.1			0.1	0.1			0.1	0.98			0.1	0.9			0.59	0.34			0.27	0.1			6.35	0.1
118.5		0.21	0.1			0.1	0.1			0.1	0.1			0.1	1.02			0.1	0.94			0.61	0.35			0.28	0.1			6.47	0.1
119		0.22	0.1			0.1	0.1			0.1	0.1			0.1	1.07			0.1	1			0.65	0.37			0.29	0.1			6.67	0.1
119.27		0.23	0.1			0.1	0.1			0.1	0.1			0.1	1.09			0.1	1.04			0.68	0.39			0.3	0.1			6.79	0.1
119.5		0.23	0.1			0.1	0.1			0.1	0.1			0.1	1.12			0.1	1.08			0.7	0.4			0.31	0.1			6.9	0.1
119.96		0.24	0.1			0.1	0.1			0.1	0.1			0.1	1.15			0.1	1.13			0.73	0.41			0.32	0.1			7.07	0.1
120		0.24	0.1			0.1	0.1			0.1	0.1			0.1	1.15			0.1	1.14			0.74	0.41			0.32	0.1			7.06	0.1
120.5		0.26	0.1			0.1	0.1			0.1	0.1			0.1	1.24			0.1	1.3			0.84	0.46			0.35	0.1			7.23	0.1
121		0.28	0.1			0.1	0.1			0.1	0.1			0.1	1.33			0.1	1.49			0.95	0.52			0.39	0.1			7.52	0.1
121.5		0.31	0.1			0.1	0.1			0.1	0.1			0.1	1.42			0.1	1.66			1.05	0.57			0.43	0.1			7.8	0.1
122		0.33	0.1			0.1	0.1			0.1	0.1			0.1	1.51			0.1	1.82			1.15	0.62			0.46	0.1			8.08	0.1
122.5		0.35	0.1			0.1	0.1			0.1	0.1			0.1	1.59			0.1	1.98			1.25	0.67			0.5	0.1			8.35	0.1
123		0.37	0.1			0.1	0.1			0.1	0.1			0.1	1.67			0.1	2.15			1.36	0.72			0.53	0.1			8.63	0.1
123.5		0.4	0.1			0.1	0.1			0.1	0.1			0.1	1.76			0.1	2.32			1.46	0.77			0.57	0.1			8.89	0.1
124		0.42	0.1			0.1	0.1			0.1	0.1			0.1	1.85			0.1	2.5			1.57	0.83			0.61	0.1			9.12	0.1
124.5		0.45	0.1			0.1	0.1			0.1	0.1			0.1	1.95			0.1	2.69			1.69	0.88			0.65	0.1			9.32	0.1
125		0.47	0.1			0.1	0.1			0.1	0.1			0.1	2.05			0.1	2.9			1.82	0.95			0.69	0.1			9.5	0.1
125.5		0.5	0.1			0.1	0.1			0.1	0.1			0.1	2.17			0.1	3.14			1.96	1.02			0.74	0.1			9.67	0.1
126		0.54	0.1			0.1	0.1			0.1	0.1			0.1	2.32			0.1	3.43			2.14	1.11			0.8	0.1			9.92	0.1
126.5		0.59	0.1			0.1	0.1			0.1	0.1			0.1	2.49			0.1	3.76			2.34	1.21			0.87	0.1			10.18	0.1
127		0.64	0.1			0.1	0.1			0.1	0.1			0.1	2.68			0.1	4.13			2.57	1.32			0.95	0.1			10.43	0.1
127.5		0.69	0.1			0.1	0.1			0.1	0.1			0.1	2.88			0.1	4.54			2.82	1.44			1.03	0.1			10.63	0.1
128		0.75	0.1			0.1	0.1			0.1	0.1			0.1	3.11			0.1	4.99			3.1	1.58			1.13	0.1			10.81	0.1
128.5		0.82	0.1			0.1	0.1			0.1	0.1			0.1	3.36			0.1	5.48			3.4	1.73			1.23	0.1			10.92	0.1
128.93		0.88	0.1			0.1	0.1			0.1	0.1			0.1	3.59			0.1	5.96			3.69	1.87			1.33	0.1			11.03	0.1
129		0.89	0.1			0.1	0.1			0.1	0.1			0.1	3.64			0.1	6.04			3.74	1.9			1.35	0.1			11.06	0.1
129.5		0.97	0.1			0.1	0.1			0.1	0.1			0.1	3.94			0.1	6.65			4.12	2.08			1.48	0.1			11.12	0.1
130		1.06	0.1			0.1	0.14			0.1	0.12			0.1	4.27			0.1	7.31			4.52	2.28			1.62	0.1			11.16	0.1
130.5		1.12	0.1			0.1	0.81			0.1	0.37			0.1	4.5			0.1	7.75			4.79	2.41			1.71	0.1			11.29	0.1
131		1.18	0.1			0.1	1.43			0.1	0.61			0.1	4.75			0.1	8.23			5.08	2.56			1.81	0.1			11.51	0.1
131.5		1.25	0.1			0.1	2			0.1	0.82			0.1	5.02			0.1	8.75			5.4	2.72			1.92	0.1			11.76	0.1
131.81		1.3	0.1			0.1	2.33			0.1	0.95			0.1	5.2			0.1	9.1			5.62	2.82			1.99	0.1			11.98	0.1
132		1.33	0.1			0.1	2.53			0.1	1.03			0.1	5.31			0.1	9.31			5.75	2.89			2.04	0.1			12.09	0.1
132.5		1.41	0.1			0.1	3.01			0.1	1.21			0.1	5.62			0.1	9.9			6.11	3.06			2.16	0.1			12.41	0.1
133		1.49	0.1			0.1	3.44			0.1	1.38			0.1	5.92			0.1	10.5			6.48	3.25			2.29	0.1			12.72	0.1
133.5		1.57	0.1			0.1	3.84			0.1	1.53			0.1	6.23			0.1	11.11			6.85	3.43			2.42	0.1			12.97	0.1
133.7		1.6	0.1			0.1	3.99			0.1	1.58			0.1	6.36			0.1	11.36			7	3.51			2.47	0.1			13.08	0.1
134		1.65	0.1			0.1	4.21			0.1	1.67			0.1	6.55			0.1	11.74			7.24	3.62			2.55	0.1			13.25	0.1
134.5		1.74	0.1			0.1	4.54			0.1	1.79			0.1	6.87			0.1	12.37			7.63	3.81			2.68	0.1			13.49	0.1
135		1.82	0.1			0.1	4.86			0.1	1.91			0.1	7.19			0.1	13.02			8.02	4.01			2.82	0.1			13.75	0.1
135.15		1.85	0.1			0.1	4.95			0.1	1.95			0.1	7.29			0.1	13.22			8.14	4.07			2.86	0.1			13.81	0.1
135.5		1.91	0.1			0.1	5.16			0.1	2.03			0.1	7.51			0.1	13.67			8.42	4.2			2.96	0.1			13.96	0.1
136		1.99	0.1			0.1	5.44			0.1	2.14			0.1	7.83			0.1	14.32			8.82	4.4			3.09	0.1			14.18	0.1
136.5		2.08	0.1			0.1	5.72			0.1	2.24			0.1	8.15			0.1	14.96			9.21	4.6			3.23	0.1			14.35	0.1
136.63		2.1	0.1			0.1	5.79			0.1	2.27			0.1	8.23			0.1	15.13			9.32	4.65			3.26	0.1			14.42	0.1
137		2.16	0.1			0.1	5.99			0.1	2.35			0.1	8.46			0.1	15.6			9.6	4.79			3.36	0.1			14.53	0.1
137.19		2.2	0.1			0.1	6.1			0.1	2.39			0.1	8.58			0.1	15.84			9.75	4.86			3.41	0.1			14.6	0.1
137.5		2.25	0.1			0.1	6.27			0.1	2.45			0.1	8.77			0.1	16.23			9.99	4.98			3.5	0.1			14.68	0.1
137.94		2.32	0.1			0.1	6.53			0.1	2.55			0.1	9.04			0.1	16.79			10.33	5.15			3.61	0.1			14.85	0.1
138		2.33	0.1			0.1	6.56			0.1	2.56			0.1	9.08			0.1	16.86			10.38	5.17			3.63	0.1			14.86	0.1
138.5		2.42	0.1			0.1	6.87			0.1	2.68			0.1	9.39			0.1	17.49			10.76	5.36			3.76	0.1			15.06	0.1
139		2.5	0.1			0.1	7.18			0.1	2.8			0.1	9.67			0.1	18.08			11.12	5.54			3.89	0.1			15.16	0.1
139.5		2.57	0.1			0.1	7.52			0.1	2.93			0.1	9.95			0.1	18.65			11.48	5.71			4.01	0.1			15.26	0.1
139.85		2.62	0.1			0.1	7.77			0.1	3.02			0.1	10.13			0.1	19.03			11.7	5.83			4.08	0.1			15.26	0.1
140		2.64	0.1			0.1	7.88			0.1	3.07			0.1	10.21			0.1	19.19			11.8	5.88			4.12	0.1			15.29	0.1
140.5		2.71	0.1			0.1	8.25			0.1	3.21			0.1	10.45			0.1	19.7			12.12	6.03			4.23	0.1			15.28	0.1
140.52		2.71	0.1			0.1	8.27			0.1	3.21			0.1	10.46			0.1	19.73			12.13	6.04			4.23	0.1			15.26	0.1
141		2.78	0.1			0.1	8.61			0.1	3.35			0.1	10.68			0.1	20.21			12.43	6.19			4.33	0.1			15.2	0.1
141.5		2.85	0.1			0.1	8.98			0.1	3.48			0.1	10.9			0.1	20.71			12.74	6.34			4.44	0.1			15.1	0.1
141.88		2.9	0.1			0.1	9.25			0.1	3.59			0.1	11.06			0.1	21.09			12.97	6.45			4.52	0.1			15	0.1
142		2.91	0.1			0.1	9.34			0.1	3.62			0.1	11.11			0.1	21.21			13.04	6.49			4.54	0.1			15.01	0.1
142.08		2.92	0.1			0.1	9.4			0.1	3.64			0.1	11.14			0.1	21.29			13.09	6.51			4.56	0.1			15.01	0.1
142.46		2.98	0.1			0.1	9.69			0.1	3.76			0.1	11.33			0.1	21.72			13.36	6.64			4.65	0.1			15.09	0.1
142.5		2.98	0.1			0.1	9.72			0.1	3.77			0.1	11.34			0.1	21.76			13.38	6.65			4.66	0.1			15.06	0.1
142.79		3.03	0.1			0.1	9.95			0.1	3.86			0.1	11.49			0.1	22.09			13.58	6.75			4.73	0.1			15.14	0.1
143		3.06	0.1			0.1	10.11			0.1	3.92			0.1	11.58			0.1	22.32			13.73	6.83			4.78	0.1			15.16	0.1
143.5		3.35	0.1			0.1	11.48			0.1	4.44			0.1	12.6			0.1	24.52			15.07	7.49			5.24	0.1			15.48	0.1
143.57		3.41	0.1			0.1	11.73			0.1	4.53			0.1	12.79			0.1	24.93			15.32	7.61			5.33	0.1			15.54	0.1
144		3.73	0.1			0.1	13.19			0.1	5.09			0.1	13.91			0.1	27.32			16.79	8.34			5.83	0.1			15.88	0.1
144.5		4.1	0.1			0.1	14.92			0.1	5.75			0.1	15.23			0.1	30.16			18.53	9.2			6.43	0.1			16.29	0.1
145		4.48	0.1			0.1	16.64			0.1	6.4			0.1	16.55			0.1	33			20.27	10.06			7.03	0.1			16.74	0.1
145.27		4.68	0.1			0.1	17.54			0.1	6.75			0.1	17.25			0.1	34.5			21.19	10.51			7.34	0.1			16.99	0.1
145.5		4.86	0.1			0.1	18.32			0.1	7.04			0.1	17.86			0.1	35.8			21.99	10.9			7.62	0.1			17.21	0.1
146		5.23	0.1			0.1	19.97			0.1	7.68			0.1	19.15			0.1	38.58			23.7	11.75			8.2	0.1			17.68	0.1
146.11		5.31	0.1			0.1	20.34			0.1	7.81			0.1	19.44			0.1	39.2			24.07	11.93			8.33	0.1			17.78	0.1
146.47		5.58	0.1			0.1	21.53			0.1	8.27			0.1	20.38			0.1	41.22			25.31	12.54			8.76	0.1			18.13	0.1
146.5		5.6	0.1			0.1	21.64			0.1	8.31			0.1	20.47			0.1	41.41			25.43	12.6			8.8	0.1			18.18	0.1
146.66		5.72	0.1			0.1	22.17			0.1	8.51			0.1	20.89			0.1	42.31			25.98	12.87			8.99	0.1			18.34	0.1
146.91		5.91	0.1			0.1	22.98			0.1	8.82			0.1	21.54			0.1	43.7			26.83	13.29			9.28	0.1			18.57	0.1
147		5.97	0.1			0.1	23.26			0.1	8.93			0.1	21.76			0.1	44.19			27.13	13.44			9.38	0.1			18.64	0.1
147.29		6.19	0.1			0.1	24.19			0.1	9.28			0.1	22.52			0.1	45.8			28.12	13.93			9.72	0.1			18.93	0.1
147.5		6.34	0.1			0.1	24.86			0.1	9.54			0.1	23.06			0.1	46.96			28.83	14.28			9.97	0.1			19.1	0.1
147.52		6.36	0.1			0.1	24.92			0.1	9.56			0.1	23.11			0.1	47.05			28.89	14.31			9.99	0.1			19.12	0.1
148		6.71	0.1			0.1	26.41			0.1	10.13			0.1	24.34			0.1	49.68			30.5	15.11			10.54	0.1			19.54	0.1
148.25		6.89	0.1			0.1	27.2			0.1	10.43			0.1	25			0.1	51.08			31.36	15.53			10.83	0.1			19.78	0.1
148.48		7.06	0.1			0.1	27.9			0.1	10.7			0.1	25.58			0.1	52.32			32.12	15.9			11.09	0.1			20	0.1
148.5		7.07	0.1			0.1	27.96			0.1	10.72			0.1	25.64			0.1	52.44			32.19	15.94			11.12	0.1			20.02	0.1
148.83		7.32	0.1			0.1	28.98			0.1	11.11			0.1	26.5			0.1	54.27			33.31	16.49			11.5	0.1			20.34	0.1
149		7.43	0.1			0.1	29.46			0.1	11.29			0.1	26.91			0.1	55.14			33.85	16.76			11.69	0.1			20.47	0.1
149		7.43	0.1			0.1	29.46			0.1	11.29			0.1	26.91			0.1	55.14			33.85	16.76			11.69	0.1			20.47	0.1
149.36		7.69	0.1			0.1	30.5			0.1	11.69			0.1	27.82			0.1	57.06			35.03	17.34			12.09	0.1			20.79	0.1
149.5		7.79	0.1			0.1	30.91			0.1	11.84			0.1	28.18			0.1	57.81			35.48	17.56			12.25	0.1			20.92	0.1
150		8.14	0.1			0.1	32.32			0.1	12.38			0.1	29.44			0.1	60.46			37.11	18.37			12.81	0.1			21.4	0.1
150.44		8.44	0.1			0.1	33.45			0.1	12.81			0.1	30.51			0.1	62.68			38.47	19.04			13.28	0.1			21.77	0.1
150.5		8.48	0.1			0.1	33.6			0.1	12.87			0.1	30.66			0.1	63			38.66	19.13			13.34	0.1			21.82	0.1
150.83		8.7	0.1			0.1	34.4			0.1	13.18			0.1	31.46			0.1	64.68			39.69	19.64			13.7	0.1			22.15	0.1
151		8.81	0.1			0.1	34.77			0.1	13.31			0.1	31.84			0.1	65.48			40.18	19.88			13.86	0.1			22.29	0.1
151.2		8.94	0.1			0.1	35.19			0.1	13.48			0.1	32.3			0.1	66.44			40.77	20.17			14.07	0.1			22.45	0.1
151.39		9.05	0.1			0.1	35.57			0.1	13.62			0.1	32.71			0.1	67.3			41.3	20.44			14.25	0.1			22.65	0.1
151.5		9.12	0.1			0.1	35.79			0.1	13.7			0.1	32.96			0.1	67.82			41.62	20.59			14.36	0.1			22.74	0.1
152		9.41	0.1			0.1	36.65			0.1	14.03			0.1	34			0.1	70			42.96	21.25			14.82	0.1			23.17	0.1
152.5		9.7	0.1			0.1	37.48			0.1	14.35			0.1	35.05			0.1	72.19			44.3	21.91			15.28	0.1			23.75	0.1
152.61		9.77	0.1			0.1	37.65			0.1	14.41			0.1	35.28			0.1	72.66			44.59	22.06			15.38	0.1			23.87	0.1
153		9.97	0.1			0.1	38.17			0.1	14.61			0.1	36.01			0.1	74.18			45.52	22.52			15.7	0.1			24.25	0.1
153		9.97	0.1			0.1	38.17			0.1	14.61			0.1	36.01			0.1	74.18			45.52	22.52			15.7	0.1			24.25	0.1
153.34		10.12	0.2			0.56	38.47			0.29	14.72			0.48	36.54			0.83	75.28			46.43	23.32			15.93	0.26			24.77	0.13
153.5		10.18	0.25			0.8	38.59			0.39	14.77			0.68	36.78			1.22	75.76			46.84	23.71			16.03	0.35			25.09	0.15
154		10.37	0.42			1.57	38.93			0.71	14.9			1.3	37.48			2.44	77.19			48.1	24.92			16.33	0.62			26.12	0.2
154.5		10.54	0.59			2.38	39.2			1.05	15.01			1.97	38.13			3.72	78.5			49.3	26.13			16.6	0.91			27.2	0.25
155		10.7	0.78			3.21	39.43			1.39	15.09			2.65	38.72			5.05	79.66			50.43	27.33			16.85	1.21			28.3	0.31
155.08		10.73	0.81			3.38	39.47			1.46	15.11			2.79	38.82			5.32	79.86			50.64	27.57			16.89	1.27			28.53	0.32
155.5		10.84	0.98			4.17	39.65			1.79	15.18			3.43	39.28			6.56	80.75			51.58	28.63			17.08	1.55			29.54	0.38
155.96		10.95	1.17			5.01	39.8			2.14	15.23			4.12	39.7			7.91	81.58			52.5	29.74			17.25	1.85			30.6	0.43
156		10.96	1.19			5.1	39.81			2.18	15.24			4.2	39.74			8.05	81.65			52.6	29.85			17.27	1.88			30.7	0.44
156.4		11.05	1.36			5.9	39.94			2.51	15.28			4.85	40.08			9.32	82.28			53.38	30.85			17.4	2.17			31.7	0.49
156.5		11.07	1.41			6.12	39.97			2.6	15.3			5.03	40.16			9.67	82.43			53.58	31.12			17.43	2.24			31.96	0.51
157		11.15	1.64			7.18	40.12			3.04	15.35			5.9	40.5			11.35	83.04			54.48	32.37			17.56	2.62			33.24	0.58
157.5		11.21	1.88			8.29	40.27			3.5	15.41			6.81	40.76			13.12	83.5			55.32	33.64			17.66	3.02			34.56	0.66
157.75		11.23	2			8.85	40.34			3.73	15.44			7.27	40.86			14.01	83.65			55.69	34.26			17.69	3.22			35.21	0.69
158		11.25	2.13			9.44	40.42			3.98	15.47			7.75	40.95			14.95	83.77			56.06	34.89			17.71	3.43			35.88	0.73
158.09		11.25	2.18			9.68	40.46			4.07	15.48			7.94	40.98			15.33	83.81			56.2	35.14			17.72	3.51			36.16	0.75
158.25		11.26	2.27			10.1	40.53			4.25	15.51			8.29	41.04			16	83.89			56.46	35.6			17.74	3.66			36.67	0.78
158.5		11.26	2.4			10.69	40.61			4.49	15.54			8.77	41.07			16.93	83.9			56.76	36.19			17.74	3.87			37.3	0.82
159		11.26	2.69			12	40.84			5.04	15.63			9.85	41.11			19.02	83.85			57.39	37.51			17.73	4.34			38.69	0.91
159.01		11.26	2.69			12.04	40.85			5.05	15.63			9.88	41.11			19.08	83.84			57.4	37.54			17.73	4.35			38.72	0.91
159.32		11.24	2.88			12.89	41.01			5.41	15.69			10.57	41.1			20.43	83.73			57.75	38.37			17.71	4.66			39.57	0.97
159.5		11.23	2.99			13.39	41.12			5.61	15.73			10.99	41.07			21.23	83.62			57.94	38.85			17.68	4.83			40.04	1
159.61		11.22	3.06			13.7	41.18			5.75	15.76			11.24	41.06			21.73	83.55			58.05	39.14			17.67	4.95			40.36	1.02
159.87		11.19	3.22			14.46	41.35			6.06	15.83			11.86	40.99			22.93	83.34			58.3	39.85			17.62	5.22			41.07	1.07
160		11.17	3.3			14.81	41.43			6.2	15.85			12.15	40.93			23.48	83.17			58.37	40.15			17.59	5.34			41.36	1.1
160.35		11.12	3.52			15.86	41.69			6.64	15.95			13.01	40.82			25.15	82.82			58.68	41.11			17.52	5.71			42.34	1.17
160.5		11.1	3.63			16.33	41.8			6.83	16			13.39	40.76			25.9	82.66			58.81	41.54			17.48	5.88			42.77	1.2
160.96		11.03	3.95			17.71	42.14			7.41	16.12			14.52	40.57			28.09	82.12			59.17	42.77			17.37	6.37			44.03	1.29
161		11.02	4.01			17.82	42.17			7.45	16.13			14.62	40.55			28.27	82.07			59.2	42.87			17.36	6.41			44.15	1.3
161.39		10.95	4.48			18.93	42.42			7.91	16.23			15.52	40.34			30.03	81.51			59.41	43.82			17.24	6.81			45.27	1.38
161.5		10.93	4.62			19.25	42.5			8.05	16.26			15.78	40.29			30.54	81.38			59.48	44.11			17.21	6.92			45.62	1.4
161.91		10.81	4.92			20.01	42.57			8.36	16.29			16.41	39.91			31.75	80.46			59.3	44.6			17.02	7.19			46.71	1.45
162		10.82	5.2			20.62	42.8			8.62	16.37			16.91	39.99			32.72	80.6			59.69	45.27			17.05	7.41			47.03	1.49
162.09		10.81	5.33			20.91	42.87			8.74	16.4			17.15	39.95			33.19	80.5			59.77	45.53			17.03	7.51			47.31	1.51
162.46		10.73	5.77			21.96	43.1			9.17	16.49			18	39.71			34.85	79.9			59.93	46.41			16.9	7.89			48.33	1.58
162.5		10.72	5.82			22.07	43.13			9.22	16.5			18.1	39.69			35.03	79.84			59.95	46.51			16.89	7.93			48.44	1.59
162.9		10.64	6.31			23.24	43.39			9.7	16.6			19.06	39.44			36.89	79.22			60.15	47.51			16.76	8.34			49.62	1.67
163		10.62	6.43			23.54	43.45			9.83	16.62			19.3	39.37			37.37	79.06			60.2	47.76			16.72	8.45			49.91	1.69
163.18		10.58	6.65			24.07	43.57			10.05	16.67			19.74	39.26			38.21	78.78			60.3	48.21			16.66	8.64			50.44	1.73
163.41		10.53	6.95			24.8	43.73			10.35	16.73			20.33	39.11			39.36	78.41			60.43	48.83			16.59	8.9			51.18	1.78
163.5		10.51	7.04			25.04	43.78			10.45	16.75			20.53	39.04			39.75	78.26			60.46	49.04			16.55	8.99			51.42	1.79
163.59		10.49	7.13			25.29	43.82			10.55	16.77			20.73	38.97			40.15	78.08			60.47	49.24			16.52	9.07			51.62	1.81
163.9		10.42	7.52			26.24	44.03			10.95	16.84			21.51	38.77			41.65	77.6			60.65	50.05			16.42	9.41			52.57	1.87
164		10.4	7.62			26.52	44.07			11.06	16.86			21.74	38.68			42.1	77.4			60.67	50.27			16.37	9.51			52.8	1.89
164.06		10.38	7.7			26.71	44.11			11.14	16.88			21.9	38.64			42.4	77.29			60.7	50.44			16.35	9.58			52.98	1.91
164.5		10.28	8.19			27.99	44.34			11.67	16.96			22.94	38.3			44.44	76.5			60.85	51.49			16.18	10.04			54.22	1.99
164.99		10.15	8.74			29.41	44.57			12.26	17.05			24.11	37.89			46.7	75.56			60.98	52.65			15.99	10.54			55.61	2.09
165		10.15	8.75			29.44	44.58			12.27	17.05			24.13	37.89			46.74	75.54			60.98	52.67			15.98	10.55			55.63	2.09
165.14		10.11	8.89			29.83	44.63			12.44	17.07			24.45	37.76			47.37	75.25			61.01	52.98			15.92	10.69			56.01	2.12
165.3		10.07	9.06			30.29	44.69			12.63	17.1			24.82	37.62			48.09	74.94			61.04	53.35			15.86	10.85			56.43	2.15
165.5		10.02	9.29			30.88	44.78			12.87	17.13			25.31	37.45			49.03	74.54			61.09	53.83			15.77	11.06			56.99	2.19
165.5		10.02	9.29			30.88	44.78			12.87	17.13			25.31	37.45			49.03	74.54			61.09	53.83			15.77	11.06			56.99	2.19
165.65		9.98	9.44			31.3	44.83			13.05	17.15			25.66	37.31			49.7	74.23			61.11	54.16			15.71	11.22			57.4	2.22
165.98		9.89	9.8			32.25	44.94			13.44	17.19			26.43	37.01			51.21	73.56			61.17	54.92			15.57	11.55			58.26	2.28
166		9.88	9.82			32.31	44.94			13.47	17.19			26.48	36.99			51.31	73.52			61.18	54.97			15.56	11.58			58.32	2.29
166.16		9.83	9.99			32.78	44.99			13.66	17.21			26.86	36.84			52.04	73.17			61.19	55.34			15.48	11.74			58.72	2.32
166.5		9.74	10.36			33.76	45.08			14.07	17.24			27.67	36.52			53.62	72.47			61.26	56.13			15.34	12.09			59.62	2.38
166.58		9.72	10.43			33.98	45.09			14.16	17.25			27.85	36.45			53.95	72.3			61.26	56.29			15.3	12.17			59.8	2.4
167		9.6	10.88			35.22	45.18			14.67	17.28			28.86	36.04			55.93	71.39			61.33	57.28			15.11	12.61			60.88	2.48
167.02		9.56	10.81			34.99	45.04			14.58	17.23			28.68	35.9			55.57	71.1			61.03	56.96			15.05	12.53			61.03	2.47
167.19		9.55	11.09			35.79	45.22			14.91	17.3			29.33	35.86			56.84	71			61.37	57.74			15.03	12.81			61.36	2.52
167.38		9.49	11.28			36.35	45.24			15.14	17.31			29.79	35.68			57.72	70.59			61.4	58.18			14.94	13.01			61.82	2.56
167.5		9.45	11.39			36.64	45.22			15.26	17.3			30.03	35.53			58.18	70.26			61.34	58.37			14.87	13.12			62.15	2.58
167.56		9.43	11.46			36.83	45.23			15.34	17.3			30.18	35.47			58.49	70.15			61.36	58.53			14.85	13.18			62.28	2.59
167.74		9.38	11.66			37.38	45.25			15.57	17.31			30.63	35.29			59.36	69.75			61.39	58.97			14.76	13.38			62.75	2.63
168		9.3	11.91			38.15	45.26			15.89	17.31			31.27	35.03			60.59	69.19			61.44	59.58			14.65	13.66			63.35	2.68
168.29		9.21	12.2			38.98	45.23			16.23	17.3			31.94	34.73			61.9	68.52			61.44	60.22			14.51	13.95			64.08	2.74
168.5		9.15	12.4			39.61	45.22			16.5	17.3			32.46	34.51			62.92	68.05			61.47	60.72			14.41	14.18			64.59	2.78
168.86		9.04	12.75			40.69	45.17			16.94	17.28			33.34	34.13			64.62	67.22			61.49	61.56			14.23	14.56			65.45	2.85
169		9	12.88			41.09	45.14			17.11	17.27			33.67	33.97			65.26	66.9			61.5	61.87			14.16	14.7			65.79	2.88
169.5		8.84	13.34			42.58	45.01			17.73	17.22			34.89	33.44			67.63	65.74			61.53	63.03			13.92	15.23			66.98	2.98
169.5		8.84	13.34			42.58	45.01			17.73	17.22			34.89	33.44			67.63	65.74			61.53	63.03			13.92	15.23			66.98	2.98
169.68		8.79	13.5			43.11	44.94			17.95	17.19			35.33	33.24			68.47	65.31			61.53	63.44			13.83	15.42			67.41	3.02
170		8.69	13.79			44.1	44.83			18.36	17.15			36.13	32.9			70.04	64.58			61.57	64.21			13.67	15.77			68.14	3.09
170.04		8.67	13.82			44.2	44.8			18.4	17.14			36.22	32.84			70.21	64.47			61.56	64.29			13.65	15.81			68.25	3.09
170.5		8.53	14.22			45.55	44.57			18.96	17.05			37.33	32.33			72.36	63.37			61.56	65.33			13.42	16.29			69.24	3.18
171		8.37	14.65			47.02	44.3			19.57	16.95			38.53	31.76			74.69	62.19			61.57	66.46			13.17	16.82			70.14	3.28
171.5		8.21	15.06			48.48	43.99			20.18	16.83			39.73	31.19			77.01	61.01			61.57	67.58			12.92	17.34			70.86	3.38
171.66		8.16	15.19			48.92	43.89			20.36	16.79			40.08	31			77.71	60.63			61.56	67.91			12.84	17.49			71.07	3.41
172		8.05	15.48			49.87	43.63			20.75	16.69			40.86	30.59			79.22	59.79			61.52	68.62			12.67	17.83			71.47	3.48
172.18		8	15.62			50.4	43.51			20.97	16.65			41.3	30.38			80.06	59.37			61.53	69.03			12.58	18.02			71.63	3.51
172.5		7.89	15.88			51.28	43.25			21.34	16.55			42.02	30			81.46	58.6			61.49	69.68			12.42	18.33			71.91	3.57
172.68		7.84	16.02			51.75	43.1			21.53	16.49			42.4	29.78			82.21	58.17			61.46	70.03			12.32	18.5			72.04	3.61
173		7.73	16.27			52.63	42.82			21.9	16.38			43.12	29.39			83.61	57.38			61.42	70.69			12.16	18.81			72.25	3.66
173.5		7.57	16.67			53.99	42.38			22.46	16.22			44.24	28.79			85.77	56.19			61.36	71.53			11.91	19.3			72.46	3.76
173.85		7.46	16.94			54.93	42.04			22.85	16.09			45.01	28.36			87.26	55.34			61.31	71.95			11.73	19.63			72.56	3.82
174		7.41	17.06			55.33	41.9			23.02	16.03			45.33	28.18			87.89	54.99			61.3	72.1			11.66	19.77			72.59	3.85
174.37		7.3	17.37			56.36	41.55			23.45	15.9			46.18	27.75			89.54	54.14			61.29	72.43			11.48	20.14			72.61	3.92
174.5		7.26	17.48			56.69	41.41			23.58	15.85			46.45	27.59			90.06	53.84			61.27	72.51			11.41	20.26			72.62	3.94
174.91		7.13	17.8			57.76	40.98			24.03	15.68			47.33	27.1			91.77	52.88			61.22	72.78			11.21	20.64			72.59	4.01
175		7.1	17.87			57.99	40.88			24.12	15.64			47.52	26.99			92.13	52.66			61.2	72.83			11.17	20.72			72.58	4.03
175.5		6.94	18.26			59.24	40.3			24.64	15.42			48.54	26.37			94.11	51.46			61.08	73.12			10.91	21.17			72.48	4.11
175.5		6.94	18.26			59.24	40.3			24.64	15.42			48.54	26.37			94.11	51.46			61.08	73.12			10.91	21.17			72.48	4.11
176		6.78	18.65			60.47	39.7			25.15	15.2			49.55	25.76			96.07	50.27			60.97	73.4			10.66	21.61			72.32	4.2
176.5		6.62	19.03			61.68	39.07			25.65	14.96			50.53	25.15			97.58	49.08			60.84	73.56			10.41	22.04			72.11	4.28
177		6.47	19.42			62.89	38.43			26.15	14.71			51.53	24.56			98.84	47.92			60.73	73.62			10.17	22.47			71.88	4.36
177.19		6.41	19.56			63.32	38.18			26.33	14.61			51.88	24.33			99.29	47.47			60.67	73.62			10.07	22.62			71.79	4.39
177.5		6.31	19.81			64.04	37.75			26.63	14.45			52.47	23.95			99.76	46.74			60.59	73.62			9.92	22.88			71.63	4.44
178		6.17	20.2			65.25	37.08			27.13	14.19			53.46	23.38			100	45.63			60.35	73.65			9.69	23.31			71.37	4.52
178.12		6.13	20.3			65.51	36.9			27.24	14.13			53.67	23.24			100	45.34			60.25	73.64			9.62	23.4			71.3	4.54
178.5		6.02	20.6			66.41	36.37			27.61	13.93			54.41	22.82			100	44.51			59.97	73.66			9.45	23.72			71.11	4.6
179		5.87	20.99			67.54	35.65			28.09	13.65			55.34	22.26			100	43.41			59.39	73.67			9.22	24.13			70.87	4.68
179.43		5.75	21.34			68.54	35.02			28.5	13.41			56.16	21.79			100	42.48			58.91	73.7			9.02	24.48			70.69	4.74
179.5		5.73	21.39			68.7	34.93			28.57	13.37			56.29	21.73			100	42.35			58.85	73.71			8.99	24.54			70.67	4.76
180		5.59	21.8			69.85	34.19			29.04	13.09			57.22	21.21			100	41.31			58.31	73.74			8.78	24.95			70.5	4.83
180.36		5.49	22.09			70.6	33.64			29.35	12.89			57.84	20.84			100	40.56			57.92	73.74			8.62	25.22			70.41	4.88
180.5		5.45	22.21			70.9	33.42			29.48	12.8			58.09	20.69			100	40.26			57.77	73.74			8.56	25.32			70.37	4.9
180.86		5.35	22.5			71.64	32.88			29.79	12.6			58.69	20.33			100	39.55			57.39	73.75			8.4	25.59			70.27	4.96
181		5.32	22.61			71.93	32.68			29.9	12.52			58.93	20.2			100	39.28			57.26	73.76			8.35	25.69			70.22	4.97
181.36		5.23	22.9			72.61	32.14			30.19	12.31			59.49	19.85			100	38.59			56.89	73.76			8.2	25.93			70.11	5.02
181.5		5.19	23.01			72.87	31.93			30.29	12.23			59.7	19.71			100	38.31			56.75	73.75			8.15	26.02			70.07	5.04
181.66		5.15	23.13			73.15	31.7			30.41	12.15			59.93	19.56			100	38.02			56.59	73.75			8.08	26.12			70.01	5.06
182		5.06	23.4			73.72	31.18			30.65	11.95			60.4	19.23			100	37.36			56.24	73.72			7.94	26.33			69.91	5.1
182.5		4.95	23.78			74.56	30.45			31	11.67			61.09	18.78			100	36.48			55.7	73.71			7.76	26.63			69.75	5.15
182.5		4.95	23.78			74.56	30.45			31	11.67			61.09	18.78			100	36.48			55.7	73.71			7.76	26.63			69.75	5.15
182.78		4.88	23.99			75.01	30.05			31.18	11.52			61.45	18.53			100	35.99			55.41	73.7			7.66	26.79			69.66	5.18
183		4.83	24.16			75.3	29.71			31.31	11.39			61.69	18.32			100	35.58			55.16	73.66			7.57	26.89			69.58	5.2
183.5		4.72	24.53			76.02	28.99			31.6	11.11			62.28	17.89			100	34.75			54.64	73.59			7.39	27.15			69.4	5.25
183.96		4.61	24.86			76.61	28.32			31.85	10.86			62.77	17.49			100	33.99			54.18	73.45			7.23	27.36			69.21	5.29
184		4.61	24.89			76.67	28.26			31.87	10.83			62.81	17.46			100	33.92			54.14	73.44			7.22	27.38			69.19	5.3
184.39		4.52	25.17			77.15	27.69			32.07	10.61			63.2	17.13			100	33.3			53.75	73.31			7.09	27.55			69.01	5.33
184.5		4.5	25.25			77.25	27.52			32.11	10.55			63.29	17.03			100	33.11			53.64	73.27			7.05	27.59			68.95	5.34
184.98		4.4	25.58			77.76	26.8			32.33	10.28			63.71	16.63			100	32.34			53.17	73.1			6.89	27.77			68.69	5.37
185		4.39	25.6			77.78	26.78			32.33	10.27			63.72	16.62			100	32.32			53.15	73.09			6.88	27.77			68.68	5.37
185.5		4.28	25.93			78.21	26.01			32.51	9.98			64.07	16.19			100	31.5			52.65	72.9			6.71	27.92			68.37	5.4
186		4.19	26.27			78.68	25.29			32.71	9.7			64.46	15.8			100	30.78			52.21	72.74			6.56	28.09			68.03	5.43
186.5		4.08	26.59			79.04	24.52			32.85	9.41			64.75	15.39			100	30.01			51.74	72.55			6.4	28.22			67.65	5.46
187		3.98	26.9			79.32	23.74			32.97	9.11			64.98	14.98			100	29.24			51.26	72.36			6.23	28.32			67.22	5.48
187.5		3.88	27.21			79.6	22.97			33.09	8.82			65.21	14.59			100	28.5			50.81	72.17			6.08	28.42			66.74	5.49
188		3.79	27.51			79.83	22.19			33.18	8.52			65.4	14.2			100	27.77			50.37	71.98			5.93	28.5			66.21	5.51
188.45		3.69	27.76			79.96	21.46			33.24	8.24			65.5	13.83			100	27.08			49.94	71.79			5.78	28.55			65.69	5.52
188.5		3.68	27.79			79.97	21.38			33.24	8.21			65.52	13.79			100	27.01			49.9	71.77			5.77	28.55			65.63	5.52
189		3.58	28.07			80.08	20.56			33.29	7.9			65.6	13.39			100	26.25			49.43	71.55			5.61	28.59			64.98	5.53
189.5		3.49	28.34			80.17	19.74			33.33	7.59			65.68	12.99			100	25.52			48.99	71.34			5.45	28.62			64.27	5.53
189.9		3.41	28.55			80.22	19.08			33.35	7.33			65.72	12.68			100	24.93			48.63	71.17			5.33	28.64			63.65	5.54
190		3.38	28.59			80.2	18.89			33.34	7.26			65.7	12.59			100	24.76			48.52	71.11			5.29	28.63			63.49	5.54
190.5		3.28	28.85			80.16	18.01			33.32	6.93			65.67	12.17			100	23.96			48.03	70.87			5.12	28.62			62.66	5.53
190.61		3.26	28.91			80.19	17.83			33.33	6.86			65.7	12.1			100	23.83			47.95	70.83			5.1	28.63			62.47	5.54
191		3.18	29.12			80.16	17.13			33.32	6.59			65.67	11.78			100	23.22			47.58	70.64			4.97	28.62			61.79	5.53
191.28		3.12	29.26			80.16	16.63			33.32	6.4			65.67	11.56			100	22.8			47.32	70.52			4.88	28.62			61.29	5.53
191.5		3.08	29.38			80.17	16.24			33.32	6.25			65.68	11.39			100	22.48			47.12	70.42			4.81	28.62			60.89	5.53
192		2.98	29.65			80.12	15.32			33.31	5.9			65.64	10.99			100	21.71			46.65	70.18			4.65	28.61			59.95	5.53
192.5		2.88	29.91			80.06	14.39			33.28	5.55			65.59	10.59			100	20.94			46.18	69.94			4.49	28.58			58.99	5.53
192.87		2.8	30.1			79.97	13.67			33.24	5.27			65.52	10.28			100	20.33			45.8	69.75			4.36	28.55			58.25	5.52
193		2.77	30.17			79.94	13.43			33.23	5.18			65.49	10.17			100	20.13			45.68	69.68			4.32	28.54			58	5.52
193.5		2.66	30.41			79.85	12.49			33.19	4.82			65.42	9.77			100	19.34			45.2	69.43			4.15	28.51			56.98	5.51
194		2.56	30.64			79.73	11.54			33.14	4.46			65.32	9.37			100	18.54			44.71	69.17			3.98	28.47			55.95	5.5
194.5		2.45	30.86			79.59	10.59			33.08	4.1			65.2	8.96			100	17.73			44.21	68.91			3.81	28.42			54.91	5.49
194.56		2.44	30.88			79.58	10.48			33.08	4.06			65.2	8.92			100	17.64			44.16	68.88			3.79	28.41			54.79	5.49
195		2.34	31.05			79.41	9.63			33.01	3.73			65.05	8.55			100	16.89			43.7	68.63			3.64	28.35			53.84	5.48
195.38		2.26	31.19			79.32	8.94			32.97	3.47			64.98	8.25			100	16.3			43.33	68.44			3.51	28.32			53.02	5.48
195.5		2.23	31.22			79.26	8.71			32.95	3.38			64.93	8.15			100	16.09			43.2	68.37			3.47	28.3			52.77	5.47
196		2.12	31.37			79.06	7.79			32.86	3.03			64.77	7.73			100	15.25			42.69	68.09			3.29	28.23			51.68	5.46
196.5		2	31.49			78.81	6.86			32.76	2.68			64.56	7.31			100	14.36			42.15	67.79			3.1	28.14			50.58	5.44
197		1.88	31.57			78.54	5.95			32.65	2.33			64.34	6.87			100	13.47			41.6	67.49			2.92	28.04			49.47	5.42
197.39		1.79	31.62			78.35	5.28			32.57	2.07			64.19	6.55			100	12.8			41.19	67.26			2.77	27.98			48.6	5.41
197.5		1.77	31.63			78.29	5.09			32.55	2			64.14	6.46			100	12.6			41.07	67.19			2.73	27.95			48.36	5.41
198		1.64	31.63			77.96	4.22			32.41	1.67			63.87	6.01			100	11.67			40.49	66.87			2.54	27.84			47.24	5.38
198.5		1.51	31.6			77.61	3.37			32.26	1.35			63.58	5.56			100	10.71			39.91	66.53			2.33	27.71			46.12	5.36
199		1.39	31.53			77.24	2.56			32.11	1.04			63.28	5.1			100	9.75			39.32	66.19			2.13	27.58			45	5.34
199.28		1.31	31.47			77.01	2.12			32.01	0.87			63.09	4.84			100	9.19			38.98	66			2.01	27.5			44.39	5.32
199.5		1.25	31.41			76.85	1.79			31.95	0.74			62.96	4.64			100	8.77			38.71	65.85			1.92	27.44			43.88	5.31
200		1.12	31.23			76.4	1.03			31.76	0.46			62.59	4.16			100	7.73			38.08	65.48			1.71	27.28			42.77	5.28
200.26		1.04	31.12			76.14	0.65			31.65	0.31			62.38	3.9			100	7.17			37.73	65.26			1.59	27.19			42.17	5.26
200.5		0.97	31.02			75.95	0.33			31.57	0.19			62.22	3.7			100	6.67			37.43	65.07			1.48	27.12			41.65	5.25
201		0.82	30.77			75.42	0.1			31.36	0.1			61.79	3.28			100	5.49			36.71	64.6			1.23	26.93			40.57	5.21
201.14		0.74	30.55			74.96	0.1			31.16	0.1			61.41	3.07			100	4.89			36.34	64.27			1.11	26.77			40.29	5.18
201.5		0.65	30.49			74.86	0.1			31.12	0.1			61.33	2.83			100	4.23			35.93	64.04			0.97	26.73			39.49	5.17
202		0.47	30.19			74.28	0.1			30.88	0.1			60.86	2.36			100	2.91			35.13	63.47			0.69	26.53			38.43	5.13
202.5		0.29	29.88			73.68	0.1			30.63	0.1			60.37	1.88			100	1.55			34.28	62.87			0.41	26.31			37.39	5.09
203		0.11	29.56			73.09	0.1			30.39	0.1			59.88	1.39			100	0.16			33.38	62.27			0.11	26.1			36.43	5.05
203.25		0.1	29.35			72.65	0.1			30.2	0.1			59.52	1.35			100	0.1			33.3	62.12			0.1	25.95			35.84	5.02
203.5		0.1	29.12			72.12	0.1			29.98	0.1			59.09	1.33			100	0.1			33.25	61.96			0.1	25.76			35.22	4.99
204		0.1	28.68			71.12	0.1			29.57	0.1			58.27	1.28			100	0.1			33.16	61.66			0.1	25.4			33.98	4.92
204.09		0.1	28.62			70.96	0.1			29.51	0.1			58.14	1.28			100	0.1			33.15	61.61			0.1	25.34			33.81	4.91
204.24		0.1	28.43			70.54	0.1			29.33	0.1			57.8	1.27			100	0.1			33.11	61.48			0.1	25.19			33.44	4.88
204.5		0.1	28.23			70.09	0.1			29.14	0.1			57.43	1.24			100	0.1			33.07	61.34			0.1	25.03			32.8	4.85
204.68		0.1	28.07			69.71	0.1			28.99	0.1			57.11	1.23			100	0.1			33.03	61.23			0.1	24.9			32.37	4.82
205		0.1	27.78			69.05	0.1			28.71	0.1			56.57	1.2			100	0.1			32.97	61.03			0.1	24.66			31.63	4.78
205.05		0.1	27.73			68.94	0.1			28.67	0.1			56.48	1.2			100	0.1			32.96	60.99			0.1	24.62			31.5	4.77
205.5		0.1	27.31			67.99	0.1			28.27	0.1			55.71	1.16			100	0.1			32.88	60.7			0.1	24.29			30.46	4.71
206		0.1	26.83			66.91	0.1			27.82	0.1			54.82	1.12			100	0.1			32.78	60.38			0.1	23.9			29.28	4.63
206.44		0.1	26.33			65.79	0.1			27.36	0.1			53.9	1.09			100	0.1			32.6	60.03			0.1	23.5			28.28	4.56
206.5		0.1	26.33			65.78	0.1			27.35	0.1			53.89	1.08			100	0.1			32.6	60.03			0.1	23.5			28.11	4.56
206.63		0.1	26.22			65.54	0.1			27.26	0.1			53.7	1.07			100	0.1			32.53	59.96			0.1	23.41			27.8	4.54
207		0.1	25.86			64.77	0.1			26.93	0.1			53.07	1.04			100	0.1			32.3	59.72			0.1	23.14			26.94	4.49
207.39		0.1	25.49			63.94	0.1			26.59	0.1			52.38	1.01			99.7	0.1			31.93	59.47			0.1	22.84			26.07	4.43
207.5		0.1	25.38			63.7	0.1			26.49	0.1			52.19	1			99.58	0.1			31.81	59.4			0.1	22.76			25.8	4.42
208		0.1	24.9			62.65	0.1			26.06	0.1			51.33	0.96			98.59	0.1			31.29	59.08			0.1	22.38			24.64	4.34
208.05		0.1	24.86			62.57	0.1			26.02	0.1			51.26	0.95			98.51	0.1			31.25	59.05			0.1	22.35			24.55	4.34
208.5		0.1	24.41			61.61	0.1			25.62	0.1			50.48	0.92			97.5	0.1			30.77	58.71			0.1	22.01			23.49	4.27
208.59		0.1	24.34			61.44	0.1			25.55	0.1			50.34	0.91			97.33	0.1			30.69	58.64			0.1	21.95			23.31	4.26
209		0.1	23.94			60.58	0.1			25.2	0.1			49.64	0.88			96.25	0.1			30.26	58.28			0.1	21.65			22.34	4.2
209.5		0.1	23.48			59.59	0.1			24.79	0.1			48.83	0.84			94.67	0.1			29.77	57.76			0.1	21.29			21.22	4.14
209.97		0.1	23.05			58.66	0.1			24.4	0.1			48.06	0.8			93.19	0.1			29.3	57.27			0.1	20.96			20.18	4.07
210		0.1	23.02			58.6	0.1			24.37	0.1			48.01	0.8			93.1	0.1			29.27	57.24			0.1	20.94			20.11	4.07
210.1		0.1	22.93			58.41	0.1			24.29	0.1			47.85	0.79			92.79	0.1			29.18	57.14			0.1	20.87			19.89	4.06
210.5		0.1	22.58			57.63	0.1			23.97	0.1			47.22	0.76			91.56	0.1			28.79	56.74			0.1	20.6			19.01	4
210.7		0.1	22.38			57.2	0.1			23.79	0.1			46.86	0.74			90.86	0.1			28.57	56.51			0.1	20.44			18.52	3.97
211		0.1	22.1			56.58	0.1			23.54	0.1			46.36	0.72			89.89	0.1			28.27	56.19			0.1	20.22			17.83	3.93
211.35		0.1	21.77			55.84	0.1			23.23	0.1			45.76	0.69			88.71	0.1			27.9	55.8			0.1	19.96			17.01	3.88
211.5		0.1	21.62			55.52	0.1			23.1	0.1			45.49	0.68			88.2	0.1			27.74	55.61			0.1	19.84			16.66	3.86
211.93		0.1	21.2			54.58	0.1			22.71	0.1			44.72	0.64			86.7	0.1			27.27	55			0.1	19.51			15.63	3.8
212		0.1	21.13			54.42	0.1			22.64	0.1			44.59	0.64			86.45	0.1			27.19	54.88			0.1	19.45			15.46	3.79
212.11		0.1	21.02			54.18	0.1			22.54	0.1			44.39	0.63			86.07	0.1			27.07	54.7			0.1	19.37			15.2	3.77
212.5		0.1	20.63			53.31	0.1			22.18	0.1			43.68	0.6			84.69	0.1			26.64	54.03			0.1	19.06			14.27	3.71
212.54		0.1	20.6			53.23	0.1			22.14	0.1			43.61	0.59			84.56	0.1			26.59	53.96			0.1	19.03			14.18	3.71
212.95		0.1	20.18			52.3	0.1			21.76	0.1			42.85	0.56			83.08	0.1			26.13	53.01			0.1	18.69			13.2	3.64
213		0.1	20.13			52.17	0.1			21.71	0.1			42.75	0.55			82.88	0.1			26.07	52.89			0.1	18.65			13.07	3.63
213.5		0.1	19.62			51.01	0.1			21.23	0.1			41.8	0.51			81.03	0.1			25.49	51.71			0.1	18.24			11.88	3.56
213.68		0.1	19.44			50.59	0.1			21.05	0.1			41.45	0.5			80.37	0.1			25.28	51.29			0.1	18.09			11.46	3.53
214		0.1	19.11			49.83	0.1			20.73	0.1			40.83	0.47			79.15	0.1			24.9	50.51			0.1	17.81			10.7	3.47
214.37		0.1	18.72			48.94	0.1			20.36	0.1			40.1	0.44			77.73	0.1			24.45	49.61			0.1	17.5			9.83	3.41
214.5		0.1	18.58			48.6	0.1			20.23	0.1			39.82	0.43			77.2	0.1			24.29	49.27			0.1	17.38			9.51	3.39
214.5		0.1	18.58			48.6	0.1			20.23	0.1			39.82	0.43			77.2	0.1			24.29	49.27			0.1	17.38			9.51	3.39
214.96		0.1	18.09			47.44	0.1			19.74	0.1			38.88	0.39			75.36	0.1			23.71	48.09			0.1	16.97			8.43	3.31
215		0.1	18.05			47.35	0.1			19.71	0.1			38.8	0.39			75.21	0.1			23.66	48			0.1	16.93			8.35	3.31
215.5		0.1	17.51			46.07	0.1			19.17	0.1			37.75	0.35			73.18	0.1			23.02	46.7			0.1	16.48			7.21	3.22
215.67		0.1	17.33			45.63	0.1			18.99	0.1			37.39	0.34			72.48	0.1			22.81	46.26			0.1	16.32			6.84	3.19
216		0.1	16.95			44.73	0.1			18.62	0.1			36.65	0.31			71.05	0.1			22.36	45.34			0.1	16			6.05	3.13
216.2		0.1	16.75			44.23	0.1			18.41	0.1			36.25	0.29			70.26	0.1			22.11	44.84			0.1	15.82			5.67	3.1
216.36		0.1	16.58			43.81	0.1			18.24	0.1			35.9	0.28			69.58	0.1			21.9	44.41			0.1	15.67			5.33	3.07
216.5		0.1	16.42			43.42	0.1			18.08	0.1			35.58	0.27			68.97	0.1			21.7	44.02			0.1	15.53			5.03	3.04
216.74		0.1	16.16			42.78	0.1			17.81	0.1			35.06	0.25			67.95	0.1			21.38	43.37			0.1	15.3			4.53	3
216.9		0.1	15.97			42.3	0.1			17.61	0.1			34.67	0.24			67.19	0.1			21.15	42.88			0.1	15.13			4.18	2.96
217		0.1	15.85			42.02	0.1			17.49	0.1			34.43	0.23			66.74	0.1			21	42.6			0.1	15.03			3.95	2.94
217.2		0.1	15.64			41.49	0.1			17.27	0.1			34	0.22			65.9	0.1			20.74	42.06			0.1	14.84			3.58	2.91
217.35		0.1	15.47			41.06	0.1			17.1	0.1			33.65	0.21			65.22	0.1			20.53	41.63			0.1	14.69			3.28	2.88
217.5		0.1	15.3			40.63	0.1			16.92	0.1			33.3	0.2			64.53	0.1			20.31	41.19			0.1	14.54			2.99	2.85
217.79		0.1	14.97			39.8	0.1			16.57	0.1			32.62	0.18			63.21	0.1			19.9	40.35			0.1	14.24			2.45	2.79
217.94		0.1	14.8			39.38	0.1			16.4	0.1			32.27	0.17			62.54	0.1			19.69	39.92			0.1	14.09			2.18	2.77
218		0.1	14.72			39.19	0.1			16.32	0.1			32.11	0.17			62.23	0.1			19.59	39.72			0.1	14.02			2.06	2.75
218.34		0.1	14.34			38.2	0.1			15.91	0.1			31.3	0.1			60.66	0.1			19.1	38.72			0.1	13.67			0.1	2.69
218.5		0.1	14.15			37.72	0.1			15.71	0.1			30.91	0.14			59.9	0.1			18.86	38.24			0.1	13.5			1.21	2.65
218.5		0.1	14.15			37.72	0.1			15.71	0.1			30.91	0.14			59.9	0.1			18.86	38.24			0.1	13.5			1.21	2.65
218.77		0.1	13.83			36.88	0.1			15.36	0.1			30.23	0.12			58.57	0.1			18.44	37.39			0.1	13.2			0.77	2.6
219		0.1	13.56			36.19	0.1			15.07	0.1			29.66	0.11			57.47	0.1			18.1	36.68			0.1	12.96			0.42	2.55
219.35		0.1	13.15			35.11	0.1			14.63	0.1			28.78	0.1			55.76	0.1			17.56	35.6			0.1	12.57			0.1	2.48
219.5		0.1	12.97			34.64	0.1			14.43	0.1			28.39	0.1			55.01	0.1			17.32	35.12			0.1	12.4			0.1	2.44
219.91		0.1	12.49			33.37	0.1			13.9	0.1			27.34	0.1			52.98	0.1			16.69	33.82			0.1	11.95			0.1	2.36
220		0.1	12.38			33.08	0.1			13.79	0.1			27.11	0.1			52.53	0.1			16.55	33.54			0.1	11.85			0.1	2.34
220.47		0.1	11.73			31.42	0.1			13.1	0.1			25.75	0.1			49.89	0.1			15.72	31.85			0.1	11.26			0.1	2.23
220.5		0.1	11.69			31.32	0.1			13.06	0.1			25.67	0.1			49.73	0.1			15.67	31.75			0.1	11.22			0.1	2.22
220.63		0.1	11.49			30.81	0.1			12.84	0.1			25.25	0.1			48.91	0.1			15.41	31.23			0.1	11.04			0.1	2.18
221		0.1	10.87			29.3	0.1			12.21	0.1			24.01	0.1			46.51	0.1			14.66	29.7			0.1	10.5			0.1	2.08
221.4		0.1	10.12			27.49	0.1			11.47	0.1			22.54	0.1			43.65	0.1			13.76	27.87			0.1	9.86			0.1	1.96
221.5		0.1	9.93			27.03	0.1			11.28	0.1			22.16	0.1			42.91	0.1			13.53	27.4			0.1	9.69			0.1	1.93
222		0.1	8.89			24.6	0.1			10.27	0.1			20.17	0.1			39.05	0.1			12.32	24.94			0.1	8.83			0.1	1.76
222.07		0.1	8.76			24.27	0.1			10.13	0.1			19.9	0.1			38.53	0.1			12.16	24.61			0.1	8.71			0.1	1.74
222.29		0.1	8.28			23.17	0.1			9.67	0.1			18.99	0.1			36.77	0.1			11.6	23.48			0.1	8.32			0.1	1.67
222.5		0.1	7.82			22.08	0.1			9.22	0.1			18.11	0.1			35.05	0.1			11.06	22.39			0.1	7.93			0.1	1.59
223		0.1	6.66			19.4	0.1			8.11	0.1			15.91	0.1			30.79	0.1			9.73	19.67			0.1	6.98			0.1	1.41
223.5		0.1	5.5			16.7	0.1			6.99	0.1			13.7	0.1			26.49	0.1			8.38	16.93			0.1	6.01			0.1	1.23
223.92		0.1	4.54			14.42	0.1			6.04	0.1			11.83	0.1			22.87	0.1			7.24	14.62			0.1	5.2			0.1	1.07
224		0.1	4.36			13.98	0.1			5.86	0.1			11.47	0.1			22.17	0.1			7.02	14.18			0.1	5.05			0.1	1.04
224.5		0.1	3.29			11.3	0.1			4.75	0.1			9.27	0.1			17.9	0.1			5.68	11.45			0.1	4.09			0.1	0.86
225		0.1	2.28			8.56	0.1			3.61	0.1			7.03	0.1			13.56	0.1			4.32	8.68			0.1	3.12			0.1	0.67
225.33		0.1	1.66			6.73	0.1			2.85	0.1			5.53	0.1			10.64	0.1			3.41	6.82			0.1	2.46			0.1	0.55
225.5		0.1	1.33			5.75	0.1			2.44	0.1			4.72	0.1			9.07	0.1			2.92	5.82			0.1	2.11			0.1	0.48
225.86		0.1	0.85			3.57	0.1			1.54	0.1			2.94	0.1			5.61	0.1			1.83	3.61			0.1	1.33			0.1	0.34
226		0.1	0.67			2.7	0.1			1.18	0.1			2.23	0.1			4.24	0.1			1.4	2.74			0.1	1.03			0.1	0.28
226.5		0.1	0.1			0.1	0.1			0.1	0.1			0.1	0.1			0.1	0.1			0.1	0.1			0.1	0.1			0.1	0.1
227		0.1	0.1			0.1	0.1			0.1	0.1			0.1	0.1			0.1	0.1			0.1	0.1			0.1	0.1			0.1	0.1
227.5		0.1	0.1			0.1	0.1			0.1	0.1			0.1	0.1			0.1	0.1			0.1	0.1			0.1	0.1			0.1	0.1
228		0.1	0.1			0.1	0.1			0.1	0.1			0.1	0.1			0.1	0.1			0.1	0.1			0.1	0.1			0.1	0.1
228.5		0.1	0.1			0.1	0.1			0.1	0.1			0.1	0.1			0.1	0.1			0.1	0.1			0.1	0.1			0.1	0.1
229		0.1	0.1			0.1	0.1			0.1	0.1			0.1	0.1			0.1	0.1			0.1	0.1			0.1	0.1			0.1	0.1
229		0.1	0.1			0.1	0.1			0.1	0.1			0.1	0.1			0.1	0.1			0.1	0.1			0.1	0.1			0.1	0.1
229.5		0.1	0.1			0.1	0.1			0.1	0.1			0.1	0.1			0.1	0.1			0.1	0.1			0.1	0.1			0.1	0.1
229.63		0.1	0.1			0.1	0.1			0.1	0.1			0.1	0.1			0.1	0.1			0.1	0.1			0.1	0.1			0.1	0.1
230		0.1	0.1			0.1	0.1			0.1	0.1			0.1	0.1			0.1	0.1			0.1	0.1			0.1	0.1			0.1	0.1
230.5		0.1	0.1			0.1	0.1			0.1	0.1			0.1	0.1			0.1	0.1			0.1	0.1			0.1	0.1			0.1	0.1
231		0.1	0.1			0.1	0.1			0.1	0.1			0.1	0.1			0.1	0.1			0.1	0.1			0.1	0.1			0.1	0.1
231.5		0.1	0.1			0.1	0.1			0.1	0.1			0.1	0.1			0.1	0.1			0.1	0.1			0.1	0.1			0.1	0.1
231.75		0.1	0.1			0.1	0.1			0.1	0.1			0.1	0.1			0.1	0.1			0.1	0.1			0.1	0.1			0.1	0.1
232		0.1	0.1			0.1	0.1			0.1	0.1			0.1	0.1			0.1	0.1			0.1	0.1			0.1	0.1			0.1	0.1
232.34		0.1	0.1			0.1	0.1			0.1	0.1			0.1	0.1			0.1	0.1			0.1	0.1			0.1	0.1			0.1	0.1
232.5		0.1	0.1			0.1	0.1			0.1	0.1			0.1	0.1			0.1	0.1			0.1	0.1			0.1	0.1			0.1	0.1
233		0.1	0.1			0.1	0.1			0.1	0.1			0.1	0.1			0.1	0.1			0.1	0.1			0.1	0.1			0.1	0.1
233.49		0.1	0.1			0.1	0.1			0.1	0.1			0.1	0.1			0.1	0.1			0.1	0.1			0.1	0.1			0.1	0.1
233.5		0.1	0.1			0.1	0.1			0.1	0.1			0.1	0.1			0.1	0.1			0.1	0.1			0.1	0.1			0.1	0.1
233.67		0.1	0.1			0.1	0.1			0.1	0.1			0.1	0.1			0.1	0.1			0.1	0.1			0.1	0.1			0.1	0.1
234		0.1	0.1			0.1	0.1			0.1	0.1			0.1	0.1			0.1	0.1			0.1	0.1			0.1	0.1			0.1	0.1
234.5		0.1	0.1			0.1	0.1			0.1	0.1			0.1	0.1			0.1	0.1			0.1	0.1			0.1	0.1			0.1	0.1
235		0.1	0.1			0.1	0.1			0.1	0.1			0.1	0.1			0.1	0.1			0.1	0.1			0.1	0.1			0.1	0.1
235.31		0.1	0.1			0.1	0.1			0.1	0.1			0.1	0.1			0.1	0.1			0.1	0.1			0.1	0.1			0.1	0.1
235.47		0.1	0.1			0.1	0.1			0.1	0.1			0.1	0.1			0.1	0.1			0.1	0.1			0.1	0.1			0.1	0.1
235.5		0.1	0.1			0.1	0.1			0.1	0.1			0.1	0.1			0.1	0.1			0.1	0.1			0.1	0.1			0.1	0.1
236		0.1	0.1			0.1	0.1			0.1	0.1			0.1	0.1			0.1	0.1			0.1	0.1			0.1	0.1			0.1	0.1
236.5		0.1	0.1			0.1	0.1			0.1	0.1			0.1	0.1			0.1	0.1			0.1	0.1			0.1	0.1			0.1	0.1
237		0.1	0.1			0.1	0.1			0.1	0.1			0.1	0.1			0.1	0.1			0.1	0.1			0.1	0.1			0.1	0.1
237.18		0.1	0.1			0.1	0.1			0.1	0.1			0.1	0.1			0.1	0.1			0.1	0.1			0.1	0.1			0.1	0.1
237.5		0.1	0.1			0.1	0.1			0.1	0.1			0.1	0.1			0.1	0.1			0.1	0.1			0.1	0.1			0.1	0.1
238		0.1	0.1			0.1	0.1			0.1	0.1			0.1	0.1			0.1	0.1			0.1	0.1			0.1	0.1			0.1	0.1
238.49		0.1	0.1			0.1	0.1			0.1	0.1			0.1	0.1			0.1	0.1			0.1	0.1			0.1	0.1			0.1	0.1
238.5		0.1	0.1			0.1	0.1			0.1	0.1			0.1	0.1			0.1	0.1			0.1	0.1			0.1	0.1			0.1	0.1
239		0.1	0.1			0.1	0.1			0.1	0.1			0.1	0.1			0.1	0.1			0.1	0.1			0.1	0.1			0.1	0.1
239.5		0.1	0.1			0.1	0.1			0.1	0.1			0.1	0.1			0.1	0.1			0.1	0.1			0.1	0.1			0.1	0.1
239.93		0.1	0.1			0.1	0.1			0.1	0.1			0.1	0.1			0.1	0.1			0.1	0.1			0.1	0.1			0.1	0.1
240		0.1	0.1			0.1	0.1			0.1	0.1			0.1	0.1			0.1	0.1			0.1	0.1			0.1	0.1			0.1	0.1
240.5		0.1	0.1			0.1	0.1			0.1	0.1			0.1	0.1			0.1	0.1			0.1	0.1			0.1	0.1			0.1	0.1
240.54		0.1	0.1			0.1	0.1			0.1	0.1			0.1	0.1			0.1	0.1			0.1	0.1			0.1	0.1			0.1	0.1
240.67		0.1	0.1			0.1	0.1			0.1	0.1			0.1	0.1			0.1	0.1			0.1	0.1			0.1	0.1			0.1	0.1
241		0.1	0.1			0.1	0.1			0.1	0.1			0.1	0.1			0.1	0.1			0.1	0.1			0.1	0.1			0.1	0.1
241.33		0.1	0.1			0.1	0.1			0.1	0.1			0.1	0.1			0.1	0.1			0.1	0.1			0.1	0.1			0.1	0.1
241.5		0.1	0.1			0.1	0.1			0.1	0.1			0.1	0.1			0.1	0.1			0.1	0.1			0.1	0.1			0.1	0.1
241.85		0.1	0.1			0.1	0.1			0.1	0.1			0.1	0.1			0.1	0.1			0.1	0.1			0.1	0.1			0.1	0.1
242		0.1	0.1			0.1	0.1			0.1	0.1			0.1	0.1			0.1	0.1			0.1	0.1			0.1	0.1			0.1	0.1
242.11		0.1	0.1			0.1	0.1			0.1	0.1			0.1	0.1			0.1	0.1			0.1	0.1			0.1	0.1			0.1	0.1
242.5		0.1	0.1			0.1	0.1			0.1	0.1			0.1	0.1			0.1	0.1			0.1	0.1			0.1	0.1			0.1	0.1
242.92		0.1	0.1			0.1	0.1			0.1	0.1			0.1	0.1			0.1	0.1			0.1	0.1			0.1	0.1			0.1	0.1
243		0.1	0.1			0.1	0.1			0.1	0.1			0.1	0.1			0.1	0.1			0.1	0.1			0.1	0.1			0.1	0.1
243.5		0.1	0.1			0.1	0.1			0.1	0.1			0.1	0.1			0.1	0.1			0.1	0.1			0.1	0.1			0.1	0.1
244		0.1	0.1			0.1	0.1			0.1	0.1			0.1	0.1			0.1	0.1			0.1	0.1			0.1	0.1			0.1	0.1
244.5		0.1	0.1			0.1	0.1			0.1	0.1			0.1	0.1			0.1	0.1			0.1	0.1			0.1	0.1			0.1	0.1
245		0.1	0.1			0.1	0.1			0.1	0.1			0.1	0.1			0.1	0.1			0.1	0.1			0.1	0.1			0.1	0.1
245.13		0.1	0.1			0.1	0.1			0.1	0.1			0.1	0.1			0.1	0.1			0.1	0.1			0.1	0.1			0.1	0.1
245.32		0.1	0.1			0.1	0.1			0.1	0.1			0.1	0.1			0.1	0.1			0.1	0.1			0.1	0.1			0.1	0.1
245.5		0.1	0.1			0.1	0.1			0.1	0.1			0.1	0.1			0.1	0.1			0.1	0.1			0.1	0.1			0.1	0.1
246		0.1	0.1			0.1	0.1			0.1	0.1			0.1	0.1			0.1	0.1			0.1	0.1			0.1	0.1			0.1	0.1
246.5		0.1	0.1			0.1	0.1			0.1	0.1			0.1	0.1			0.1	0.1			0.1	0.1			0.1	0.1			0.1	0.1
247		0.1	0.1			0.1	0.1			0.1	0.1			0.1	0.1			0.1	0.1			0.1	0.1			0.1	0.1			0.1	0.1
247.5		0.1	0.1			0.1	0.1			0.1	0.1			0.1	0.1			0.1	0.1			0.1	0.1			0.1	0.1			0.1	0.1
248		0.1	0.1			0.1	0.1			0.1	0.1			0.1	0.1			0.1	0.1			0.1	0.1			0.1	0.1			0.1	0.1
248.5		0.1	0.1			0.1	0.1			0.1	0.1			0.1	0.1			0.1	0.1			0.1	0.1			0.1	0.1			0.1	0.1
248.57		0.1	0.1			0.1	0.1			0.1	0.1			0.1	0.1			0.1	0.1			0.1	0.1			0.1	0.1			0.1	0.1
248.75		0.1	0.1			0.1	0.1			0.1	0.1			0.1	0.1			0.1	0.1			0.1	0.1			0.1	0.1			0.1	0.1
249		0.1	0.1			0.1	0.1			0.1	0.1			0.1	0.1			0.1	0.1			0.1	0.1			0.1	0.1			0.1	0.1
249.5		0.1	0.1			0.1	0.1			0.1	0.1			0.1	0.1			0.1	0.1			0.1	0.1			0.1	0.1			0.1	0.1
250		0.1	0.1			0.1	0.1			0.1	0.1			0.1	0.1			0.1	0.1			0.1	0.1			0.1	0.1			0.1	0.1

## Sheet: Muscle activat._premolar_crush
Muscle activation
Premolar crushing
		Superficial masseter			Posterior deep masseter				Anterior zygo.mandibularis				Posterior zygo.mandibularis				Superficial temporalis					Deep temporalis				Medial pterygoid				Lateral pterygoid
Time (ms)		Balancing	Working			Balancing	Working			Balancing	Working			Balancing	Working			Balancing	Working			Balancing	Working			Balancing	Working			Balancing	Working
0		0.1	0.09			0.09	0.1			0.1	0.1			0.1	0.1			0.1	0.1			0.1	0.1			0.1	0.1			0.1	0.1
0		0.1	0.09			0.09	0.1			0.1	0.1			0.1	0.1			0.1	0.1			0.1	0.1			0.1	0.1			0.1	0.1
0.5		0.1	0.09			0.09	0.1			0.1	0.1			0.1	0.1			0.1	0.1			0.1	0.1			0.1	0.1			0.1	0.1
1		0.1	0.09			0.09	0.1			0.1	0.1			0.1	0.1			0.1	0.1			0.1	0.1			0.1	0.1			0.1	0.1
1.5		0.1	0.09			0.09	0.1			0.1	0.1			0.1	0.1			0.1	0.1			0.1	0.1			0.1	0.1			0.1	0.1
2		0.1	0.09			0.09	0.1			0.1	0.1			0.1	0.1			0.1	0.1			0.1	0.1			0.1	0.1			0.1	0.1
2.5		0.1	0.09			0.09	0.1			0.1	0.1			0.1	0.1			0.1	0.1			0.1	0.1			0.1	0.1			0.1	0.1
3		0.1	0.09			0.09	0.1			0.1	0.1			0.1	0.1			0.1	0.1			0.1	0.1			0.1	0.1			0.1	0.1
3.5		0.1	0.09			0.09	0.1			0.1	0.1			0.1	0.1			0.1	0.1			0.1	0.1			0.1	0.1			0.1	0.1
4		0.1	0.09			0.09	0.1			0.1	0.1			0.1	0.1			0.1	0.1			0.1	0.1			0.1	0.1			0.1	0.1
4.5		0.1	0.09			0.09	0.1			0.1	0.1			0.1	0.1			0.1	0.1			0.1	0.1			0.1	0.1			0.1	0.1
5		0.1	0.09			0.09	0.1			0.1	0.1			0.1	0.1			0.1	0.1			0.1	0.1			0.1	0.1			0.1	0.1
5.5		0.1	0.09			0.09	0.1			0.1	0.1			0.1	0.1			0.1	0.1			0.1	0.1			0.1	0.1			0.1	0.1
6		0.1	0.09			0.09	0.1			0.1	0.1			0.1	0.1			0.1	0.1			0.1	0.1			0.1	0.1			0.1	0.1
6.5		0.1	0.09			0.09	0.1			0.1	0.1			0.1	0.1			0.1	0.1			0.1	0.1			0.1	0.1			0.1	0.1
7		0.1	0.09			0.09	0.1			0.1	0.1			0.1	0.1			0.1	0.1			0.1	0.1			0.1	0.1			0.1	0.1
7.5		0.1	0.09			0.09	0.1			0.1	0.1			0.1	0.1			0.1	0.1			0.1	0.1			0.1	0.1			0.1	0.1
8		0.1	0.09			0.09	0.1			0.1	0.1			0.1	0.1			0.1	0.1			0.1	0.1			0.1	0.1			0.1	0.1
8.5		0.1	0.09			0.09	0.1			0.1	0.1			0.1	0.1			0.1	0.1			0.1	0.1			0.1	0.1			0.1	0.1
9		0.1	0.09			0.09	0.1			0.1	0.1			0.1	0.1			0.1	0.1			0.1	0.1			0.1	0.1			0.1	0.1
9.5		0.1	0.09			0.09	0.1			0.1	0.1			0.1	0.1			0.1	0.1			0.1	0.1			0.1	0.1			0.1	0.1
10		0.1	0.09			0.09	0.1			0.1	0.1			0.1	0.1			0.1	0.1			0.1	0.1			0.1	0.1			0.1	0.1
10.5		0.1	0.09			0.09	0.1			0.1	0.1			0.1	0.1			0.1	0.1			0.1	0.1			0.1	0.1			0.1	0.1
11		0.1	0.09			0.09	0.1			0.1	0.1			0.1	0.1			0.1	0.1			0.1	0.1			0.1	0.1			0.1	0.1
11.5		0.1	0.09			0.09	0.1			0.1	0.1			0.1	0.1			0.1	0.1			0.1	0.1			0.1	0.1			0.1	0.1
11.66		0.1	0.09			0.09	0.1			0.1	0.1			0.1	0.1			0.1	0.1			0.1	0.1			0.1	0.1			0.1	0.1
12		0.1	0.09			0.09	0.1			0.1	0.1			0.1	0.1			0.1	0.1			0.1	0.1			0.1	0.1			0.1	0.1
12.5		0.1	0.09			0.09	0.1			0.1	0.1			0.1	0.1			0.1	0.1			0.1	0.1			0.1	0.1			0.1	0.1
13		0.1	0.09			0.09	0.1			0.1	0.1			0.1	0.1			0.1	0.1			0.1	0.1			0.1	0.1			0.1	0.1
13.5		0.1	0.09			0.09	0.1			0.1	0.1			0.1	0.1			0.1	0.1			0.1	0.1			0.1	0.1			0.1	0.1
14		0.1	0.09			0.09	0.1			0.1	0.1			0.1	0.1			0.1	0.1			0.1	0.1			0.1	0.1			0.1	0.1
14.5		0.1	0.09			0.09	0.1			0.1	0.1			0.1	0.1			0.1	0.1			0.1	0.1			0.1	0.1			0.1	0.1
15		0.1	0.09			0.09	0.1			0.1	0.1			0.1	0.1			0.1	0.1			0.1	0.1			0.1	0.1			0.1	0.1
15.5		0.1	0.09			0.09	0.1			0.1	0.1			0.1	0.1			0.1	0.1			0.1	0.1			0.1	0.1			0.1	0.1
16		0.1	0.09			0.09	0.1			0.1	0.1			0.1	0.1			0.1	0.1			0.1	0.1			0.1	0.1			0.1	0.1
16.5		0.1	0.09			0.09	0.1			0.1	0.1			0.1	0.1			0.1	0.1			0.1	0.1			0.1	0.1			0.1	0.1
17		0.1	0.09			0.09	0.1			0.1	0.1			0.1	0.1			0.1	0.1			0.1	0.1			0.1	0.1			0.1	0.1
17.13		0.1	0.09			0.09	0.1			0.1	0.1			0.1	0.1			0.1	0.1			0.1	0.1			0.1	0.1			0.1	0.1
17.5		0.1	0.09			0.09	0.1			0.1	0.1			0.1	0.1			0.1	0.1			0.1	0.1			0.1	0.1			0.1	0.1
18		0.1	0.09			0.09	0.1			0.1	0.1			0.1	0.1			0.1	0.1			0.1	0.1			0.1	0.1			0.1	0.1
18.5		0.1	0.09			0.09	0.1			0.1	0.1			0.1	0.1			0.1	0.1			0.1	0.1			0.1	0.1			0.1	0.1
19		0.1	0.09			0.09	0.1			0.1	0.1			0.1	0.1			0.1	0.1			0.1	0.1			0.1	0.1			0.1	0.1
19.5		0.1	0.09			0.09	0.1			0.1	0.1			0.1	0.1			0.1	0.1			0.1	0.1			0.1	0.1			0.1	0.1
20		0.1	0.09			0.09	0.1			0.1	0.1			0.1	0.1			0.1	0.1			0.1	0.1			0.1	0.1			0.1	0.1
20.5		0.1	0.09			0.09	0.1			0.1	0.1			0.1	0.1			0.1	0.1			0.1	0.1			0.1	0.1			0.1	0.1
21		0.1	0.09			0.09	0.1			0.1	0.1			0.1	0.1			0.1	0.1			0.1	0.1			0.1	0.1			0.1	0.1
21.5		0.1	0.09			0.09	0.1			0.1	0.1			0.1	0.1			0.1	0.1			0.1	0.1			0.1	0.1			0.1	0.1
22		0.1	0.09			0.09	0.1			0.1	0.1			0.1	0.1			0.1	0.1			0.1	0.1			0.1	0.1			0.1	0.1
22.5		0.1	0.09			0.09	0.1			0.1	0.1			0.1	0.1			0.1	0.1			0.1	0.1			0.1	0.1			0.1	0.1
23		0.1	0.09			0.09	0.1			0.1	0.1			0.1	0.1			0.1	0.1			0.1	0.1			0.1	0.1			0.1	0.1
23.5		0.1	0.09			0.09	0.1			0.1	0.1			0.1	0.1			0.1	0.1			0.1	0.1			0.1	0.1			0.1	0.1
24		0.1	0.09			0.09	0.1			0.1	0.1			0.1	0.1			0.1	0.1			0.1	0.1			0.1	0.1			0.1	0.1
24.5		0.1	0.09			0.09	0.1			0.1	0.1			0.1	0.1			0.1	0.1			0.1	0.1			0.1	0.1			0.1	0.1
25		0.1	0.09			0.09	0.1			0.1	0.1			0.1	0.1			0.1	0.1			0.1	0.1			0.1	0.1			0.1	0.1
25.5		0.1	0.09			0.09	0.1			0.1	0.1			0.1	0.1			0.1	0.1			0.1	0.1			0.1	0.1			0.1	0.1
26		0.1	0.09			0.09	0.1			0.1	0.1			0.1	0.1			0.1	0.1			0.1	0.1			0.1	0.1			0.1	0.1
26.5		0.1	0.09			0.09	0.1			0.1	0.1			0.1	0.1			0.1	0.1			0.1	0.1			0.1	0.1			0.1	0.1
27		0.1	0.09			0.09	0.1			0.1	0.1			0.1	0.1			0.1	0.1			0.1	0.1			0.1	0.1			0.1	0.1
27.5		0.1	0.09			0.09	0.1			0.1	0.1			0.1	0.1			0.1	0.1			0.1	0.1			0.1	0.1			0.1	0.1
28		0.1	0.09			0.09	0.1			0.1	0.1			0.1	0.1			0.1	0.1			0.1	0.1			0.1	0.1			0.1	0.1
28.5		0.1	0.09			0.09	0.1			0.1	0.1			0.1	0.1			0.1	0.1			0.1	0.1			0.1	0.1			0.1	0.1
29		0.1	0.09			0.09	0.1			0.1	0.1			0.1	0.1			0.1	0.1			0.1	0.1			0.1	0.1			0.1	0.1
29.5		0.1	0.09			0.09	0.1			0.1	0.1			0.1	0.1			0.1	0.1			0.1	0.1			0.1	0.1			0.1	0.1
30		0.1	0.09			0.09	0.1			0.1	0.1			0.1	0.1			0.1	0.1			0.1	0.1			0.1	0.1			0.1	0.1
30.5		0.1	0.09			0.09	0.1			0.1	0.1			0.1	0.1			0.1	0.1			0.1	0.1			0.1	0.1			0.1	0.1
31		0.1	0.09			0.09	0.1			0.1	0.1			0.1	0.1			0.1	0.1			0.1	0.1			0.1	0.1			0.1	0.1
31.5		0.1	0.09			0.09	0.1			0.1	0.1			0.1	0.1			0.1	0.1			0.1	0.1			0.1	0.1			0.1	0.1
32		0.1	0.09			0.09	0.1			0.1	0.1			0.1	0.1			0.1	0.1			0.1	0.1			0.1	0.1			0.1	0.1
32.5		0.1	0.09			0.09	0.1			0.1	0.1			0.1	0.1			0.1	0.1			0.1	0.1			0.1	0.1			0.1	0.1
33		0.1	0.09			0.09	0.1			0.1	0.1			0.1	0.1			0.1	0.1			0.1	0.1			0.1	0.1			0.1	0.1
33.5		0.1	0.09			0.09	0.1			0.1	0.1			0.1	0.1			0.1	0.1			0.1	0.1			0.1	0.1			0.1	0.1
34		0.1	0.09			0.09	0.1			0.1	0.1			0.1	0.1			0.1	0.1			0.1	0.1			0.1	0.1			0.1	0.1
34.5		0.1	0.09			0.09	0.1			0.1	0.1			0.1	0.1			0.1	0.1			0.1	0.1			0.1	0.1			0.1	0.1
35		0.1	0.09			0.09	0.1			0.1	0.1			0.1	0.1			0.1	0.1			0.1	0.1			0.1	0.1			0.1	0.1
35.5		0.1	0.09			0.09	0.1			0.1	0.1			0.1	0.1			0.1	0.1			0.1	0.1			0.1	0.1			0.1	0.1
36		0.1	0.09			0.09	0.1			0.1	0.1			0.1	0.1			0.1	0.1			0.1	0.1			0.1	0.1			0.1	0.1
36.43		0.1	0.09			0.09	0.1			0.1	0.1			0.1	0.1			0.1	0.1			0.1	0.1			0.1	0.1			0.1	0.1
36.5		0.1	0.09			0.09	0.1			0.1	0.1			0.1	0.1			0.1	0.1			0.1	0.1			0.1	0.1			0.1	0.1
37		0.1	0.09			0.09	0.1			0.1	0.1			0.1	0.1			0.1	0.1			0.1	0.1			0.1	0.1			0.1	0.1
37.5		0.1	0.09			0.09	0.1			0.1	0.1			0.1	0.1			0.1	0.1			0.1	0.1			0.1	0.1			0.1	0.1
38		0.1	0.09			0.09	0.1			0.1	0.1			0.1	0.1			0.1	0.1			0.1	0.1			0.1	0.1			0.1	0.1
38.5		0.1	0.09			0.09	0.1			0.1	0.1			0.1	0.1			0.1	0.1			0.1	0.1			0.1	0.1			0.1	0.1
39		0.1	0.09			0.09	0.1			0.1	0.1			0.1	0.1			0.1	0.1			0.1	0.1			0.1	0.1			0.1	0.1
39.5		0.1	0.09			0.09	0.1			0.1	0.1			0.1	0.1			0.1	0.1			0.1	0.1			0.1	0.1			0.1	0.1
40		0.1	0.09			0.09	0.1			0.1	0.1			0.1	0.1			0.1	0.1			0.1	0.1			0.1	0.1			0.1	0.1
40.5		0.1	0.09			0.09	0.1			0.1	0.1			0.1	0.1			0.1	0.1			0.1	0.1			0.1	0.1			0.1	0.1
41		0.1	0.09			0.09	0.1			0.1	0.1			0.1	0.1			0.1	0.1			0.1	0.1			0.1	0.1			0.1	0.1
41.5		0.1	0.09			0.09	0.1			0.1	0.1			0.1	0.1			0.1	0.1			0.1	0.1			0.1	0.1			0.1	0.1
42		0.1	0.09			0.09	0.1			0.1	0.1			0.1	0.1			0.1	0.1			0.1	0.1			0.1	0.1			0.1	0.1
42.5		0.1	0.09			0.09	0.1			0.1	0.1			0.1	0.1			0.1	0.1			0.1	0.1			0.1	0.1			0.1	0.1
42.67		0.1	0.09			0.09	0.1			0.1	0.1			0.1	0.1			0.1	0.1			0.1	0.1			0.1	0.1			0.1	0.1
43		0.1	0.09			0.09	0.1			0.1	0.1			0.1	0.1			0.1	0.1			0.1	0.1			0.1	0.1			0.1	0.1
43.5		0.1	0.09			0.09	0.1			0.1	0.1			0.1	0.1			0.1	0.1			0.1	0.1			0.1	0.1			0.1	0.1
44		0.1	0.09			0.09	0.1			0.1	0.1			0.1	0.1			0.1	0.1			0.1	0.1			0.1	0.1			0.1	0.1
44.5		0.1	0.09			0.09	0.1			0.1	0.1			0.1	0.1			0.1	0.1			0.1	0.1			0.1	0.1			0.1	0.1
45		0.1	0.09			0.09	0.1			0.1	0.1			0.1	0.1			0.1	0.1			0.1	0.1			0.1	0.1			0.1	0.1
45.5		0.1	0.09			0.09	0.1			0.1	0.1			0.1	0.1			0.1	0.1			0.1	0.1			0.1	0.1			0.1	0.1
46		0.1	0.09			0.09	0.1			0.1	0.1			0.1	0.1			0.1	0.1			0.1	0.1			0.1	0.1			0.1	0.1
46.09		0.1	0.09			0.09	0.1			0.1	0.1			0.1	0.1			0.1	0.1			0.1	0.1			0.1	0.1			0.1	0.1
46.5		0.1	0.09			0.09	0.1			0.1	0.1			0.1	0.1			0.1	0.1			0.1	0.1			0.1	0.1			0.1	0.1
47		0.1	0.09			0.09	0.1			0.1	0.1			0.1	0.1			0.1	0.1			0.1	0.1			0.1	0.1			0.1	0.1
47.5		0.1	0.09			0.09	0.1			0.1	0.1			0.1	0.1			0.1	0.1			0.1	0.1			0.1	0.1			0.1	0.1
48		0.1	0.09			0.09	0.1			0.1	0.1			0.1	0.1			0.1	0.1			0.1	0.1			0.1	0.1			0.1	0.1
48.5		0.1	0.09			0.09	0.1			0.1	0.1			0.1	0.1			0.1	0.1			0.1	0.1			0.1	0.1			0.1	0.1
48.53		0.1	0.09			0.09	0.1			0.1	0.1			0.1	0.1			0.1	0.1			0.1	0.1			0.1	0.1			0.1	0.1
49		0.1	0.09			0.09	0.1			0.1	0.1			0.1	0.1			0.1	0.1			0.1	0.1			0.1	0.1			0.1	0.1
49.5		0.1	0.09			0.09	0.1			0.1	0.1			0.1	0.1			0.1	0.1			0.1	0.1			0.1	0.1			0.1	0.1
50		0.1	0.09			0.09	0.1			0.1	0.1			0.1	0.1			0.1	0.1			0.1	0.1			0.1	0.1			0.1	0.1
50.5		0.1	0.09			0.09	0.1			0.1	0.1			0.1	0.1			0.1	0.1			0.1	0.1			0.1	0.1			0.1	0.1
51		0.1	0.09			0.09	0.1			0.1	0.1			0.1	0.1			0.1	0.1			0.1	0.1			0.1	0.1			0.1	0.1
51.5		0.1	0.09			0.09	0.1			0.1	0.1			0.1	0.1			0.1	0.1			0.1	0.1			0.1	0.1			0.1	0.1
52		0.1	0.09			0.09	0.1			0.1	0.1			0.1	0.1			0.1	0.1			0.1	0.1			0.1	0.1			0.1	0.1
52.5		0.1	0.09			0.09	0.1			0.1	0.1			0.1	0.1			0.1	0.1			0.1	0.1			0.1	0.1			0.1	0.1
53		0.1	0.09			0.09	0.1			0.1	0.1			0.1	0.1			0.1	0.1			0.1	0.1			0.1	0.1			0.1	0.1
53.5		0.1	0.09			0.09	0.1			0.1	0.1			0.1	0.1			0.1	0.1			0.1	0.1			0.1	0.1			0.1	0.1
54		0.1	0.09			0.09	0.1			0.1	0.1			0.1	0.1			0.1	0.1			0.1	0.1			0.1	0.1			0.1	0.1
54.5		0.1	0.09			0.09	0.1			0.1	0.1			0.1	0.1			0.1	0.1			0.1	0.1			0.1	0.1			0.1	0.1
55		0.1	0.09			0.09	0.1			0.1	0.1			0.1	0.1			0.1	0.1			0.1	0.1			0.1	0.1			0.1	0.1
55.5		0.1	0.09			0.09	0.1			0.1	0.1			0.1	0.1			0.1	0.1			0.1	0.1			0.1	0.1			0.1	0.1
56		0.1	0.09			0.09	0.1			0.1	0.1			0.1	0.1			0.1	0.1			0.1	0.1			0.1	0.1			0.1	0.1
56.5		0.1	0.09			0.09	0.1			0.1	0.1			0.1	0.1			0.1	0.1			0.1	0.1			0.1	0.1			0.1	0.1
57		0.1	0.09			0.09	0.1			0.1	0.1			0.1	0.1			0.1	0.1			0.1	0.1			0.1	0.1			0.1	0.1
57.5		0.1	0.09			0.09	0.1			0.1	0.1			0.1	0.1			0.1	0.1			0.1	0.1			0.1	0.1			0.1	0.1
58		0.1	0.09			0.09	0.1			0.1	0.1			0.1	0.1			0.1	0.1			0.1	0.1			0.1	0.1			0.1	0.1
58.5		0.1	0.09			0.09	0.1			0.1	0.1			0.1	0.1			0.1	0.1			0.1	0.1			0.1	0.1			0.1	0.1
59		0.1	0.09			0.09	0.1			0.1	0.1			0.1	0.1			0.1	0.1			0.1	0.1			0.1	0.1			0.1	0.1
59.5		0.1	0.09			0.09	0.1			0.1	0.1			0.1	0.1			0.1	0.1			0.1	0.1			0.1	0.1			0.1	0.1
59.91		0.1	0.09			0.09	0.1			0.1	0.1			0.1	0.1			0.1	0.1			0.1	0.1			0.1	0.1			0.1	0.1
60		0.1	0.09			0.09	0.1			0.1	0.1			0.1	0.1			0.1	0.1			0.1	0.1			0.1	0.1			0.1	0.1
60.5		0.1	0.09			0.09	0.1			0.1	0.1			0.1	0.1			0.1	0.1			0.1	0.1			0.1	0.1			0.1	0.1
61		0.1	0.09			0.09	0.1			0.1	0.1			0.1	0.1			0.1	0.1			0.1	0.1			0.1	0.1			0.1	0.1
61.5		0.1	0.09			0.09	0.1			0.1	0.1			0.1	0.1			0.1	0.1			0.1	0.1			0.1	0.1			0.1	0.1
62		0.1	0.09			0.09	0.1			0.1	0.1			0.1	0.1			0.1	0.1			0.1	0.1			0.1	0.1			0.1	0.1
62.5		0.1	0.09			0.09	0.1			0.1	0.1			0.1	0.1			0.1	0.1			0.1	0.1			0.1	0.1			0.1	0.1
63		0.1	0.09			0.09	0.1			0.1	0.1			0.1	0.1			0.1	0.1			0.1	0.1			0.1	0.1			0.1	0.1
63.18		0.1	0.09			0.09	0.1			0.1	0.1			0.1	0.1			0.1	0.1			0.1	0.1			0.1	0.1			0.1	0.1
63.5		0.1	0.09			0.09	0.1			0.1	0.1			0.1	0.1			0.1	0.1			0.1	0.1			0.1	0.1			0.1	0.1
64		0.1	0.09			0.09	0.1			0.1	0.1			0.1	0.1			0.1	0.1			0.1	0.1			0.1	0.1			0.1	0.1
64.5		0.1	0.09			0.09	0.1			0.1	0.1			0.1	0.1			0.1	0.1			0.1	0.1			0.1	0.1			0.1	0.1
65		0.1	0.09			0.09	0.1			0.1	0.1			0.1	0.1			0.1	0.1			0.1	0.1			0.1	0.1			0.1	0.1
65.5		0.1	0.09			0.09	0.1			0.1	0.1			0.1	0.1			0.1	0.1			0.1	0.1			0.1	0.1			0.1	0.1
65.91		0.1	0.09			0.09	0.1			0.1	0.1			0.1	0.1			0.1	0.1			0.1	0.1			0.1	0.1			0.1	0.1
66		0.1	0.09			0.09	0.1			0.1	0.1			0.1	0.1			0.1	0.1			0.1	0.1			0.1	0.1			0.1	0.1
66.5		0.1	0.09			0.09	0.1			0.1	0.1			0.1	0.1			0.1	0.1			0.1	0.1			0.1	0.1			0.1	0.1
67		0.1	0.09			0.09	0.1			0.1	0.1			0.1	0.1			0.1	0.1			0.1	0.1			0.1	0.1			0.1	0.1
67.5		0.1	0.09			0.09	0.1			0.1	0.1			0.1	0.1			0.1	0.1			0.1	0.1			0.1	0.1			0.1	0.1
68		0.1	0.09			0.09	0.1			0.1	0.1			0.1	0.1			0.1	0.1			0.1	0.1			0.1	0.1			0.1	0.1
68.5		0.1	0.09			0.09	0.1			0.1	0.1			0.1	0.1			0.1	0.1			0.1	0.1			0.1	0.1			0.1	0.1
69		0.1	0.09			0.09	0.1			0.1	0.1			0.1	0.1			0.1	0.1			0.1	0.1			0.1	0.1			0.1	0.1
69.5		0.1	0.09			0.09	0.1			0.1	0.1			0.1	0.1			0.1	0.1			0.1	0.1			0.1	0.1			0.1	0.1
70		0.1	0.09			0.09	0.1			0.1	0.1			0.1	0.1			0.1	0.1			0.1	0.1			0.1	0.1			0.1	0.1
70.5		0.1	0.09			0.09	0.1			0.1	0.1			0.1	0.1			0.1	0.1			0.1	0.1			0.1	0.1			0.1	0.1
71		0.1	0.09			0.09	0.1			0.1	0.1			0.1	0.1			0.1	0.1			0.1	0.1			0.1	0.1			0.1	0.1
71.5		0.1	0.09			0.09	0.1			0.1	0.1			0.1	0.1			0.1	0.1			0.1	0.1			0.1	0.1			0.1	0.1
72		0.1	0.09			0.09	0.1			0.1	0.1			0.1	0.1			0.1	0.1			0.1	0.1			0.1	0.1			0.1	0.1
72.5		0.1	0.09			0.09	0.1			0.1	0.1			0.1	0.1			0.1	0.1			0.1	0.1			0.1	0.1			0.1	0.1
73		0.1	0.09			0.09	0.1			0.1	0.1			0.1	0.1			0.1	0.1			0.1	0.1			0.1	0.1			0.1	0.1
73.35		0.1	0.09			0.09	0.1			0.1	0.1			0.1	0.1			0.1	0.1			0.1	0.1			0.1	0.1			0.1	0.1
73.5		0.1	0.09			0.09	0.1			0.1	0.1			0.1	0.1			0.1	0.1			0.1	0.1			0.1	0.1			0.1	0.1
73.5		0.1	0.09			0.09	0.1			0.1	0.1			0.1	0.1			0.1	0.1			0.1	0.1			0.1	0.1			0.1	0.1
74		0.1	0.09			0.09	0.1			0.1	0.1			0.1	0.1			0.1	0.1			0.1	0.1			0.1	0.1			0.1	0.1
74.5		0.1	0.09			0.09	0.1			0.1	0.1			0.1	0.1			0.1	0.1			0.1	0.1			0.1	0.1			0.1	0.1
75		0.1	0.09			0.09	0.1			0.1	0.1			0.1	0.1			0.1	0.1			0.1	0.1			0.1	0.1			0.1	0.1
75.5		0.1	0.09			0.09	0.1			0.1	0.1			0.1	0.1			0.1	0.1			0.1	0.1			0.1	0.1			0.1	0.1
76		0.1	0.09			0.09	0.1			0.1	0.1			0.1	0.1			0.1	0.1			0.1	0.1			0.1	0.1			0.1	0.1
76.5		0.1	0.09			0.09	0.1			0.1	0.1			0.1	0.1			0.1	0.1			0.1	0.1			0.1	0.1			0.1	0.1
76.7		0.1	0.09			0.09	0.1			0.1	0.1			0.1	0.1			0.1	0.1			0.1	0.1			0.1	0.1			0.1	0.1
76.85		0.1	0.09			0.09	0.1			0.1	0.1			0.1	0.1			0.1	0.1			0.1	0.1			0.1	0.1			0.1	0.1
77		0.1	0.09			0.09	0.1			0.1	0.1			0.1	0.1			0.1	0.1			0.1	0.1			0.1	0.1			0.1	0.1
77.5		0.1	0.09			0.09	0.1			0.1	0.1			0.1	0.1			0.1	0.1			0.1	0.1			0.1	0.1			0.1	0.1
78		0.1	0.09			0.09	0.1			0.1	0.1			0.1	0.1			0.1	0.1			0.1	0.1			0.1	0.1			0.1	0.1
78.5		0.1	0.09			0.09	0.1			0.1	0.1			0.1	0.1			0.1	0.1			0.1	0.1			0.1	0.1			0.1	0.1
79		0.1	0.09			0.09	0.1			0.1	0.1			0.1	0.1			0.1	0.1			0.1	0.1			0.1	0.1			0.1	0.1
79.5		0.1	0.09			0.09	0.1			0.1	0.1			0.1	0.1			0.1	0.1			0.1	0.1			0.1	0.1			0.1	0.1
80		0.1	0.09			0.09	0.1			0.1	0.1			0.1	0.1			0.1	0.1			0.1	0.1			0.1	0.1			0.1	0.1
80.5		0.1	0.09			0.09	0.1			0.1	0.1			0.1	0.1			0.1	0.1			0.1	0.1			0.1	0.1			0.1	0.1
81		0.1	0.09			0.09	0.1			0.1	0.1			0.1	0.1			0.1	0.1			0.1	0.1			0.1	0.1			0.1	0.1
81.5		0.1	0.09			0.09	0.1			0.1	0.1			0.1	0.1			0.1	0.1			0.1	0.1			0.1	0.1			0.1	0.1
82		0.1	0.09			0.09	0.1			0.1	0.1			0.1	0.1			0.1	0.1			0.1	0.1			0.1	0.1			0.1	0.1
82.5		0.1	0.09			0.09	0.1			0.1	0.1			0.1	0.1			0.1	0.1			0.1	0.1			0.1	0.1			0.1	0.1
82.59		0.1	0.09			0.09	0.1			0.1	0.1			0.1	0.1			0.1	0.1			0.1	0.1			0.1	0.1			0.1	0.1
83		0.1	0.09			0.09	0.1			0.1	0.1			0.1	0.1			0.1	0.1			0.1	0.1			0.1	0.1			0.1	0.1
83.5		0.1	0.09			0.09	0.1			0.1	0.1			0.1	0.1			0.1	0.1			0.1	0.1			0.1	0.1			0.1	0.1
84		0.1	0.09			0.09	0.1			0.1	0.1			0.1	0.1			0.1	0.1			0.1	0.1			0.1	0.1			0.1	0.1
84.5		0.1	0.09			0.09	0.1			0.1	0.1			0.1	0.1			0.1	0.1			0.1	0.1			0.1	0.1			0.1	0.1
85		0.1	0.09			0.09	0.1			0.1	0.1			0.1	0.1			0.1	0.1			0.1	0.1			0.1	0.1			0.1	0.1
85.5		0.1	0.09			0.09	0.1			0.1	0.1			0.1	0.1			0.1	0.1			0.1	0.1			0.1	0.1			0.1	0.1
86		0.1	0.09			0.09	0.1			0.1	0.1			0.1	0.1			0.1	0.1			0.1	0.1			0.1	0.1			0.1	0.1
86.5		0.1	0.09			0.09	0.1			0.1	0.1			0.1	0.1			0.1	0.1			0.1	0.1			0.1	0.1			0.1	0.1
87		0.1	0.09			0.09	0.1			0.1	0.1			0.1	0.1			0.1	0.1			0.1	0.1			0.1	0.1			0.1	0.1
87.5		0.1	0.09			0.09	0.1			0.1	0.1			0.1	0.1			0.1	0.1			0.1	0.1			0.1	0.1			0.1	0.1
88		0.1	0.09			0.09	0.1			0.1	0.1			0.1	0.1			0.1	0.1			0.1	0.1			0.1	0.1			0.1	0.1
88.5		0.1	0.09			0.09	0.1			0.1	0.1			0.1	0.1			0.1	0.1			0.1	0.1			0.1	0.1			0.1	0.1
89		0.1	0.09			0.09	0.1			0.1	0.1			0.1	0.1			0.1	0.1			0.1	0.1			0.1	0.1			0.1	0.1
89.5		0.1	0.09			0.09	0.1			0.1	0.1			0.1	0.1			0.1	0.1			0.1	0.1			0.1	0.1			0.1	0.1
90		0.1	0.09			0.09	0.1			0.1	0.1			0.1	0.1			0.1	0.1			0.1	0.1			0.1	0.1			0.1	0.1
90.5		0.1	0.09			0.09	0.1			0.1	0.1			0.1	0.1			0.1	0.1			0.1	0.1			0.1	0.1			0.1	0.1
91		0.1	0.09			0.09	0.1			0.1	0.1			0.1	0.1			0.1	0.1			0.1	0.1			0.1	0.1			0.1	0.1
91.5		0.1	0.09			0.09	0.1			0.1	0.1			0.1	0.1			0.1	0.1			0.1	0.1			0.1	0.1			0.1	0.1
92		0.1	0.09			0.09	0.1			0.1	0.1			0.1	0.1			0.1	0.1			0.1	0.1			0.1	0.1			0.1	0.1
92.41		0.1	0.09			0.09	0.1			0.1	0.1			0.1	0.1			0.1	0.1			0.1	0.1			0.1	0.1			0.1	0.1
92.5		0.1	0.09			0.09	0.1			0.1	0.1			0.1	0.1			0.1	0.1			0.1	0.1			0.1	0.1			0.1	0.1
93		0.1	0.09			0.09	0.1			0.1	0.1			0.1	0.1			0.1	0.1			0.1	0.1			0.1	0.1			0.1	0.1
93.5		0.1	0.09			0.09	0.1			0.1	0.1			0.1	0.1			0.1	0.1			0.1	0.1			0.1	0.1			0.1	0.1
94		0.1	0.09			0.09	0.1			0.1	0.1			0.1	0.1			0.1	0.1			0.1	0.1			0.1	0.1			0.2	0.1
94.5		0.1	0.09			0.09	0.1			0.1	0.1			0.1	0.11			0.1	0.1			0.1	0.1			0.1	0.1			0.38	0.1
95		0.1	0.09			0.09	0.1			0.1	0.1			0.1	0.12			0.1	0.1			0.1	0.1			0.1	0.1			0.54	0.1
95.5		0.1	0.09			0.09	0.1			0.1	0.1			0.1	0.12			0.1	0.1			0.1	0.1			0.1	0.1			0.69	0.1
96		0.1	0.09			0.09	0.1			0.1	0.1			0.1	0.13			0.1	0.1			0.1	0.1			0.1	0.1			0.83	0.1
96.5		0.1	0.09			0.09	0.1			0.1	0.1			0.1	0.13			0.1	0.1			0.1	0.1			0.1	0.1			0.93	0.1
97		0.1	0.09			0.09	0.1			0.1	0.1			0.1	0.13			0.1	0.1			0.1	0.1			0.1	0.1			1.07	0.1
97.5		0.1	0.09			0.09	0.1			0.1	0.1			0.1	0.14			0.1	0.1			0.1	0.1			0.1	0.1			1.17	0.1
98		0.1	0.09			0.09	0.1			0.1	0.1			0.1	0.14			0.1	0.1			0.1	0.1			0.1	0.1			1.27	0.1
98.34		0.1	0.09			0.09	0.1			0.1	0.1			0.1	0.14			0.1	0.1			0.1	0.1			0.1	0.1			1.35	0.1
98.5		0.1	0.09			0.09	0.1			0.1	0.1			0.1	0.14			0.1	0.1			0.1	0.1			0.1	0.1			1.38	0.1
98.94		0.1	0.09			0.09	0.1			0.1	0.1			0.1	0.15			0.1	0.1			0.1	0.1			0.1	0.1			1.5	0.1
99		0.1	0.09			0.09	0.1			0.1	0.1			0.1	0.15			0.1	0.1			0.1	0.1			0.1	0.1			1.53	0.1
99.5		0.1	0.09			0.09	0.1			0.1	0.1			0.1	0.15			0.1	0.1			0.1	0.1			0.1	0.1			1.67	0.1
100		0.1	0.09			0.09	0.1			0.1	0.1			0.1	0.16			0.1	0.1			0.1	0.1			0.1	0.1			1.77	0.1
100.5		0.1	0.09			0.09	0.1			0.1	0.1			0.1	0.16			0.1	0.1			0.1	0.1			0.1	0.1			1.89	0.1
100.8		0.1	0.09			0.09	0.1			0.1	0.1			0.1	0.16			0.1	0.1			0.1	0.1			0.1	0.1			1.88	0.1
101		0.1	0.09			0.09	0.1			0.1	0.1			0.1	0.16			0.1	0.1			0.1	0.1			0.1	0.1			1.94	0.1
101.23		0.1	0.09			0.09	0.1			0.1	0.1			0.1	0.17			0.1	0.1			0.1	0.1			0.1	0.1			1.99	0.1
101.5		0.1	0.09			0.09	0.1			0.1	0.1			0.1	0.17			0.1	0.1			0.1	0.1			0.1	0.1			2.02	0.1
102		0.1	0.09			0.09	0.1			0.1	0.1			0.1	0.17			0.1	0.1			0.1	0.1			0.1	0.1			2.09	0.1
102.5		0.1	0.09			0.09	0.1			0.1	0.1			0.1	0.17			0.1	0.1			0.1	0.1			0.1	0.1			2.17	0.1
103		0.1	0.09			0.09	0.1			0.1	0.1			0.1	0.17			0.1	0.1			0.1	0.1			0.1	0.1			2.22	0.1
103.48		0.1	0.09			0.09	0.1			0.1	0.1			0.1	0.18			0.1	0.1			0.1	0.1			0.1	0.1			2.25	0.1
103.5		0.1	0.09			0.09	0.1			0.1	0.1			0.1	0.18			0.1	0.1			0.1	0.1			0.1	0.1			2.25	0.1
104		0.1	0.09			0.09	0.1			0.1	0.1			0.1	0.18			0.1	0.1			0.1	0.1			0.1	0.1			2.32	0.1
104.44		0.1	0.09			0.09	0.1			0.1	0.1			0.1	0.18			0.1	0.1			0.1	0.1			0.1	0.1			2.37	0.1
104.5		0.1	0.09			0.09	0.1			0.1	0.1			0.1	0.18			0.1	0.1			0.1	0.1			0.1	0.1			2.38	0.1
105		0.1	0.09			0.09	0.1			0.1	0.1			0.1	0.18			0.1	0.1			0.1	0.1			0.1	0.1			2.44	0.1
105.5		0.1	0.09			0.09	0.1			0.1	0.1			0.1	0.18			0.1	0.1			0.1	0.1			0.1	0.1			2.52	0.1
106		0.1	0.09			0.09	0.1			0.1	0.1			0.1	0.19			0.1	0.1			0.1	0.1			0.1	0.1			2.59	0.1
106.5		0.1	0.09			0.09	0.1			0.1	0.1			0.1	0.19			0.1	0.1			0.1	0.1			0.1	0.1			2.76	0.1
106.68		0.1	0.09			0.09	0.1			0.1	0.1			0.1	0.2			0.1	0.1			0.1	0.1			0.1	0.1			2.83	0.1
107		0.1	0.09			0.09	0.1			0.1	0.1			0.1	0.2			0.1	0.1			0.1	0.1			0.1	0.1			2.96	0.1
107.5		0.1	0.09			0.09	0.1			0.1	0.1			0.1	0.21			0.1	0.1			0.1	0.1			0.1	0.1			3.14	0.1
107.78		0.1	0.09			0.09	0.1			0.1	0.1			0.1	0.21			0.1	0.1			0.1	0.1			0.1	0.1			3.26	0.1
108		0.1	0.09			0.09	0.1			0.1	0.1			0.1	0.21			0.1	0.1			0.1	0.1			0.1	0.1			3.35	0.1
108.5		0.1	0.09			0.09	0.1			0.1	0.1			0.1	0.22			0.1	0.1			0.1	0.1			0.1	0.1			3.49	0.1
108.56		0.1	0.09			0.09	0.1			0.1	0.1			0.1	0.22			0.1	0.1			0.1	0.1			0.1	0.1			3.5	0.1
109		0.1	0.09			0.09	0.1			0.1	0.1			0.1	0.22			0.1	0.1			0.1	0.1			0.1	0.1			3.67	0.1
109.32		0.1	0.09			0.09	0.1			0.1	0.1			0.1	0.23			0.1	0.1			0.1	0.1			0.1	0.1			3.78	0.1
109.5		0.1	0.09			0.09	0.1			0.1	0.1			0.1	0.23			0.1	0.1			0.1	0.1			0.1	0.1			3.84	0.1
110		0.1	0.09			0.09	0.1			0.1	0.1			0.1	0.24			0.1	0.1			0.1	0.1			0.1	0.1			4.07	0.1
110.5		0.12	0.09			0.09	0.1			0.1	0.1			0.1	0.37			0.1	0.26			0.2	0.15			0.13	0.1			4.29	0.1
111		0.13	0.09			0.09	0.1			0.1	0.1			0.1	0.47			0.1	0.34			0.24	0.17			0.15	0.1			4.5	0.1
111.26		0.14	0.09			0.09	0.1			0.1	0.1			0.1	0.53			0.1	0.37			0.26	0.18			0.16	0.1			4.6	0.1
111.5		0.14	0.09			0.09	0.1			0.1	0.1			0.1	0.59			0.1	0.4			0.28	0.19			0.16	0.1			4.68	0.1
112		0.15	0.09			0.09	0.1			0.1	0.1			0.1	0.7			0.1	0.45			0.31	0.21			0.17	0.1			4.82	0.1
112.5		0.15	0.09			0.09	0.1			0.1	0.1			0.1	0.83			0.1	0.5			0.35	0.22			0.18	0.1			4.95	0.1
113		0.16	0.09			0.09	0.1			0.1	0.1			0.1	0.95			0.1	0.53			0.37	0.23			0.19	0.1			5.03	0.1
113.5		0.16	0.09			0.09	0.1			0.1	0.1			0.1	1.08			0.1	0.56			0.38	0.24			0.2	0.1			5.1	0.1
114		0.17	0.09			0.09	0.1			0.1	0.1			0.1	1.22			0.1	0.59			0.4	0.25			0.2	0.1			5.15	0.1
114.5		0.17	0.09			0.09	0.1			0.1	0.1			0.1	1.34			0.1	0.61			0.41	0.25			0.21	0.1			5.18	0.1
115		0.17	0.09			0.09	0.1			0.1	0.1			0.1	1.48			0.1	0.64			0.43	0.26			0.21	0.1			5.25	0.1
115.5		0.17	0.09			0.09	0.1			0.1	0.1			0.1	1.61			0.1	0.66			0.44	0.27			0.22	0.1			5.3	0.1
115.85		0.18	0.09			0.09	0.1			0.1	0.1			0.1	1.7			0.1	0.67			0.45	0.27			0.22	0.1			5.32	0.1
115.98		0.18	0.09			0.09	0.1			0.1	0.1			0.1	1.73			0.1	0.68			0.46	0.28			0.22	0.1			5.32	0.1
116		0.18	0.09			0.09	0.1			0.1	0.1			0.1	1.74			0.1	0.68			0.46	0.28			0.22	0.1			5.33	0.1
116.5		0.18	0.09			0.09	0.1			0.1	0.1			0.1	1.86			0.1	0.71			0.48	0.29			0.23	0.1			5.4	0.1
117		0.19	0.09			0.09	0.1			0.1	0.1			0.1	1.98			0.1	0.75			0.5	0.3			0.24	0.1			5.49	0.1
117.5		0.19	0.09			0.09	0.1			0.1	0.1			0.1	2.09			0.1	0.78			0.52	0.3			0.24	0.1			5.57	0.1
118		0.2	0.09			0.09	0.1			0.1	0.1			0.1	2.19			0.1	0.82			0.54	0.32			0.25	0.1			5.68	0.1
118.5		0.2	0.09			0.09	0.1			0.1	0.1			0.1	2.29			0.1	0.87			0.57	0.33			0.26	0.1			5.84	0.1
119		0.21	0.09			0.09	0.1			0.1	0.1			0.1	2.39			0.1	0.95			0.62	0.36			0.28	0.1			6.08	0.1
119.26		0.22	0.09			0.09	0.1			0.1	0.1			0.1	2.42			0.1	0.98			0.64	0.37			0.29	0.1			6.2	0.1
119.5		0.23	0.09			0.09	0.1			0.1	0.1			0.1	2.47			0.1	1.06			0.69	0.39			0.3	0.1			6.21	0.1
120		0.26	0.09			0.09	0.1			0.1	0.1			0.1	2.6			0.1	1.29			0.83	0.46			0.35	0.1			6.46	0.1
120.5		0.29	0.09			0.09	0.1			0.1	0.1			0.1	2.72			0.1	1.51			0.97	0.53			0.4	0.1			6.72	0.1
121		0.32	0.09			0.09	0.1			0.1	0.1			0.1	2.84			0.1	1.72			1.09	0.59			0.44	0.1			6.96	0.1
121.5		0.34	0.09			0.09	0.1			0.1	0.1			0.1	2.95			0.1	1.91			1.21	0.65			0.48	0.1			7.19	0.1
122		0.37	0.09			0.09	0.1			0.1	0.1			0.1	3.06			0.1	2.1			1.33	0.71			0.52	0.1			7.42	0.1
122.5		0.39	0.09			0.09	0.1			0.1	0.1			0.1	3.17			0.1	2.29			1.44	0.76			0.56	0.1			7.65	0.1
123		0.42	0.09			0.09	0.1			0.1	0.1			0.1	3.28			0.1	2.48			1.56	0.82			0.6	0.1			7.85	0.1
123.5		0.44	0.09			0.09	0.1			0.1	0.1			0.1	3.39			0.1	2.67			1.68	0.88			0.64	0.1			8.04	0.1
124		0.47	0.09			0.09	0.1			0.1	0.1			0.1	3.52			0.1	2.88			1.8	0.94			0.68	0.1			8.2	0.1
124.5		0.5	0.09			0.09	0.1			0.1	0.1			0.1	3.64			0.1	3.09			1.94	1.01			0.73	0.1			8.34	0.1
125		0.53	0.09			0.09	0.1			0.1	0.1			0.1	3.79			0.1	3.36			2.1	1.09			0.79	0.1			8.53	0.1
125.5		0.57	0.09			0.09	0.1			0.1	0.1			0.1	3.97			0.1	3.66			2.28	1.18			0.85	0.1			8.75	0.1
126		0.62	0.09			0.09	0.1			0.1	0.1			0.1	4.16			0.1	4.01			2.49	1.28			0.92	0.1			9	0.1
126.04		0.62	0.09			0.09	0.1			0.1	0.1			0.1	4.18			0.1	4.04			2.52	1.29			0.93	0.1			9.02	0.1
126.5		0.67	0.09			0.09	0.1			0.1	0.1			0.1	4.37			0.1	4.4			2.73	1.4			1	0.1			9.23	0.1
127		0.73	0.09			0.09	0.1			0.1	0.1			0.1	4.59			0.1	4.81			2.99	1.53			1.09	0.1			9.4	0.1
127.5		0.79	0.09			0.09	0.1			0.1	0.1			0.1	4.84			0.1	5.28			3.28	1.67			1.19	0.1			9.57	0.1
128		0.86	0.09			0.09	0.1			0.1	0.1			0.1	5.11			0.1	5.8			3.59	1.82			1.3	0.1			9.7	0.1
128.5		0.94	0.09			0.09	0.1			0.1	0.1			0.1	5.41			0.1	6.39			3.96	2			1.42	0.1			9.86	0.1
129		1.02	0.09			0.09	0.1			0.1	0.1			0.1	5.7			0.1	6.99			4.32	2.18			1.55	0.1			9.84	0.1
129.5		1.11	0.09			0.09	0.1			0.1	0.1			0.1	6.04			0.1	7.67			4.74	2.39			1.69	0.1			9.85	0.1
130		1.21	0.09			0.09	0.1			0.1	0.1			0.1	6.39			0.1	8.41			5.19	2.61			1.85	0.1			9.77	0.1
130.5		1.31	0.09			0.09	0.1			0.1	0.1			0.1	6.79			0.1	9.19			5.67	2.85			2.01	0.1			9.7	0.1
131		1.42	0.09			0.09	0.1			0.1	0.1			0.1	7.25			0.1	9.99			6.17	3.09			2.18	0.1			9.63	0.1
131.5		1.53	0.09			0.09	0.1			0.1	0.1			0.1	7.75			0.1	10.81			6.66	3.34			2.35	0.1			9.54	0.1
132		1.64	0.09			0.09	0.1			0.1	0.1			0.1	8.3			0.1	11.65			7.18	3.59			2.53	0.1			9.49	0.1
132.5		1.75	0.09			0.09	0.1			0.1	0.1			0.1	8.88			0.1	12.5			7.7	3.85			2.71	0.1			9.45	0.1
132.66		1.79	0.09			0.09	0.1			0.1	0.1			0.1	9.07			0.1	12.77			7.87	3.93			2.77	0.1			9.43	0.1
133		1.87	0.09			0.09	0.1			0.1	0.1			0.1	9.48			0.1	13.35			8.22	4.11			2.89	0.1			9.39	0.1
133.5		1.95	0.09			0.09	0.1			0.1	0.33			0.1	9.98			0.1	13.96			8.6	4.29			3.02	0.1			9.52	0.1
134		2.04	0.09			0.09	0.1			0.1	0.48			0.1	10.54			0.1	14.69			9.05	4.52			3.17	0.1			9.73	0.1
134.44		2.14	0.09			0.09	0.1			0.1	0.54			0.1	11.07			0.1	15.42			9.49	4.74			3.33	0.1			9.8	0.1
134.5		2.15	0.09			0.09	0.1			0.1	0.54			0.1	11.13			0.1	15.51			9.55	4.76			3.34	0.1			9.79	0.1
135		2.27	0.09			0.09	0.1			0.1	0.51			0.1	11.73			0.1	16.39			10.09	5.03			3.53	0.1			9.7	0.1
135.32		2.35	0.09			0.09	0.1			0.1	0.46			0.1	12.13			0.1	17.01			10.47	5.22			3.66	0.1			9.68	0.1
135.5		2.4	0.09			0.09	0.1			0.1	0.42			0.1	12.35			0.1	17.36			10.68	5.32			3.73	0.1			9.68	0.1
135.64		2.44	0.09			0.09	0.1			0.1	0.38			0.1	12.52			0.1	17.64			10.86	5.41			3.79	0.1			9.67	0.1
135.85		2.49	0.09			0.09	0.1			0.1	0.32			0.1	12.77			0.1	18.06			11.11	5.53			3.88	0.1			9.61	0.1
136		2.54	0.09			0.09	0.1			0.1	0.27			0.1	12.96			0.1	18.38			11.31	5.63			3.95	0.1			9.62	0.1
136.25		2.6	0.09			0.09	0.1			0.1	0.18			0.1	13.26			0.1	18.9			11.63	5.79			4.06	0.1			9.59	0.1
136.41		2.65	0.09			0.09	0.1			0.1	0.12			0.1	13.45			0.1	19.24			11.83	5.89			4.13	0.1			9.56	0.1
136.5		2.67	0.09			0.09	0.1			0.1	0.1			0.1	13.55			0.1	19.42			11.94	5.95			4.17	0.1			9.55	0.1
137		2.78	0.09			0.09	0.1			0.1	0.1			0.1	13.98			0.1	20.22			12.44	6.19			4.34	0.1			9.56	0.1
137.25		2.84	0.09			0.09	0.1			0.1	0.1			0.1	14.18			0.1	20.63			12.69	6.31			4.42	0.1			9.6	0.1
137.5		2.89	0.09			0.09	0.1			0.1	0.1			0.1	14.35			0.1	21.02			12.93	6.43			4.51	0.1			9.59	0.1
137.78		2.95	0.09			0.09	0.1			0.1	0.1			0.1	14.54			0.1	21.47			13.2	6.57			4.6	0.1			9.64	0.1
138		2.99	0.09			0.09	0.1			0.1	0.1			0.1	14.66			0.1	21.8			13.41	6.67			4.67	0.1			9.63	0.1
138.02		2.99	0.09			0.09	0.1			0.1	0.1			0.1	14.66			0.1	21.83			13.42	6.68			4.67	0.1			9.63	0.1
138.26		3.05	0.09			0.09	0.1			0.1	0.1			0.1	14.79			0.1	22.22			13.66	6.79			4.76	0.1			9.67	0.1
138.5		3.09	0.09			0.09	0.1			0.1	0.1			0.1	14.88			0.1	22.56			13.87	6.9			4.83	0.1			9.66	0.1
138.59		3.11	0.09			0.09	0.1			0.1	0.1			0.1	14.91			0.1	22.7			13.96	6.94			4.86	0.1			9.66	0.1
138.82		3.15	0.09			0.09	0.1			0.1	0.1			0.1	14.96			0.1	23.01			14.15	7.03			4.92	0.1			9.6	0.1
139		3.18	0.09			0.09	0.1			0.1	0.1			0.1	14.98			0.1	23.24			14.29	7.1			4.97	0.1			9.56	0.1
139.5		3.27	0.09			0.09	0.1			0.1	0.1			0.1	15.01			0.1	23.93			14.71	7.31			5.12	0.1			9.52	0.1
139.68		3.3	0.09			0.09	0.1			0.1	0.1			0.1	14.97			0.1	24.13			14.83	7.37			5.16	0.1			9.41	0.1
139.98		3.35	0.09			0.09	0.1			0.1	0.1			0.1	14.9			0.1	24.5			15.06	7.48			5.24	0.1			9.36	0.1
140		3.35	0.09			0.09	0.1			0.1	0.1			0.1	14.89			0.1	24.52			15.07	7.49			5.24	0.1			9.33	0.1
140.44		3.42	0.09			0.09	0.1			0.1	0.1			0.1	14.75			0.1	25.05			15.4	7.65			5.35	0.1			9.26	0.1
140.5		3.43	0.09			0.09	0.1			0.1	0.1			0.1	14.73			0.1	25.12			15.44	7.67			5.37	0.1			9.26	0.1
140.62		3.45	0.09			0.09	0.1			0.1	0.1			0.1	14.68			0.1	25.23			15.51	7.71			5.39	0.1			9.2	0.1
141		3.5	0.09			0.09	0.1			0.1	0.1			0.1	14.54			0.1	25.66			15.77	7.83			5.48	0.1			9.12	0.1
141.09		3.52	0.09			0.09	0.1			0.1	0.1			0.1	14.52			0.1	25.77			15.84	7.87			5.5	0.1			9.11	0.1
141.5		3.57	0.09			0.09	0.1			0.1	0.1			0.1	14.35			0.1	26.16			16.08	7.99			5.59	0.1			8.98	0.1
141.63		3.59	0.09			0.09	0.1			0.1	0.1			0.1	14.3			0.1	26.29			16.16	8.03			5.61	0.1			8.95	0.1
141.82		3.61	0.09			0.09	0.1			0.1	0.1			0.1	14.24			0.1	26.47			16.27	8.08			5.65	0.1			8.91	0.1
141.95		3.63	0.09			0.09	0.1			0.1	0.1			0.1	14.2			0.1	26.61			16.36	8.12			5.68	0.1			8.89	0.1
142		3.64	0.09			0.09	0.1			0.1	0.1			0.1	14.17			0.1	26.64			16.38	8.13			5.69	0.1			8.86	0.1
142.19		3.66	0.09			0.09	0.1			0.1	0.1			0.1	14.1			0.1	26.81			16.48	8.18			5.72	0.1			8.81	0.1
142.5		3.7	0.09			0.09	0.1			0.1	0.1			0.1	14			0.1	27.13			16.67	8.28			5.79	0.1			8.81	0.1
142.64		3.72	0.09			0.09	0.1			0.1	0.1			0.1	13.95			0.1	27.25			16.75	8.32			5.82	0.1			8.79	0.1
142.79		3.73	0.09			0.09	0.1			0.1	0.1			0.1	13.89			0.1	27.37			16.82	8.35			5.84	0.1			8.75	0.1
142.99		3.74	0.09			0.09	0.31			0.1	0.18			0.1	13.78			0.1	27.44			16.86	8.37			5.86	0.1			8.75	0.1
143		3.74	0.09			0.09	0.35			0.1	0.19			0.1	13.77			0.1	27.44			16.86	8.37			5.86	0.1			8.77	0.1
143.42		3.73	0.09			0.09	1.45			0.1	0.61			0.1	13.43			0.1	27.34			16.8	8.34			5.83	0.1			9.02	0.1
143.5		3.72	0.09			0.09	1.69			0.1	0.71			0.1	13.36			0.1	27.31			16.78	8.33			5.83	0.1			9.1	0.1
143.57		3.78	0.09			0.09	2.09			0.1	0.86			0.1	13.51			0.1	27.71			17.03	8.45			5.91	0.1			9.15	0.1
143.89		4.32	0.09			0.09	5.1			0.1	2.01			0.1	15.24			0.1	31.78			19.52	9.69			6.77	0.1			9.4	0.1
144		4.37	0.09			0.09	5.64			0.1	2.21			0.1	15.34			0.1	32.14			19.75	9.8			6.85	0.1			9.45	0.1
144.41		5.1	0.09			0.09	9.75			0.1	3.78			0.1	17.72			0.1	37.66			23.13	11.47			8.01	0.1			9.76	0.1
144.5		5.25	0.09			0.09	10.62			0.1	4.11			0.1	18.21			0.1	38.79			23.82	11.81			8.25	0.1			9.86	0.1
144.94		5.84	0.09			0.09	14.39			0.1	5.55			0.1	20.08			0.1	43.2			26.52	13.14			9.17	0.1			10.21	0.1
145		5.93	0.09			0.09	14.96			0.1	5.76			0.1	20.36			0.1	43.85			26.92	13.34			9.31	0.1			10.26	0.1
145.21		6.23	0.09			0.09	16.89			0.1	6.5			0.1	21.33			0.1	46.11			28.31	14.02			9.79	0.1			10.47	0.1
145.5		6.61	0.09			0.09	19.4			0.1	7.46			0.1	22.55			0.1	48.93			30.04	14.88			10.38	0.1			10.71	0.1
145.66		6.82	0.09			0.09	20.82			0.1	8			0.1	23.24			0.1	50.51			31.01	15.36			10.71	0.1			10.85	0.1
145.83		7.04	0.09			0.09	22.3			0.1	8.56			0.1	23.96			0.1	52.16			32.02	15.85			11.06	0.1			10.99	0.1
146		7.25	0.09			0.09	23.78			0.1	9.13			0.1	24.65			0.1	53.74			32.99	16.33			11.39	0.1			11.12	0.1
146.24		7.56	0.09			0.09	25.93			0.1	9.95			0.1	25.69			0.1	56.11			34.44	17.05			11.89	0.1			11.34	0.1
146.5		7.89	0.09			0.09	28.22			0.1	10.82			0.1	26.8			0.1	58.59			35.96	17.8			12.41	0.1			11.56	0.1
146.5		7.89	0.09			0.09	28.22			0.1	10.82			0.1	26.8			0.1	58.59			35.96	17.8			12.41	0.1			11.56	0.1
147		8.52	0.09			0.09	32.6			0.1	12.49			0.1	28.92			0.1	63.28			38.84	19.22			13.4	0.1			11.97	0.1
147.05		8.58	0.09			0.09	33.05			0.1	12.66			0.1	29.16			0.1	63.79			39.15	19.37			13.51	0.1			12.03	0.1
147.5		9.08	0.09			0.09	36.72			0.1	14.06			0.1	30.86			0.1	67.48			41.41	20.49			14.29	0.1			12.53	0.1
147.69		9.26	0.09			0.09	38.17			0.1	14.61			0.1	31.5			0.1	68.85			42.25	20.9			14.57	0.1			12.74	0.1
148		9.55	0.09			0.09	40.47			0.1	15.49			0.1	32.54			0.1	71.04			43.59	21.57			15.03	0.1			13.09	0.1
148.17		9.73	0.09			0.09	41.83			0.1	16.01			0.1	33.2			0.1	72.4			44.43	21.98			15.32	0.1			13.33	0.1
148.47		9.97	0.09			0.09	43.84			0.1	16.77			0.1	34.09			0.1	74.2			45.53	22.52			15.7	0.1			13.65	0.1
148.5		9.99	0.09			0.09	44.04			0.1	16.85			0.1	34.16			0.1	74.34			45.62	22.57			15.73	0.1			13.68	0.1
148.76		10.18	0.09			0.09	45.69			0.1	17.48			0.1	34.86			0.1	75.73			46.47	22.99			16.02	0.1			14.03	0.1
148.96		10.31	0.09			0.09	46.94			0.1	17.95			0.1	35.4			0.1	76.77			47.11	23.3			16.24	0.1			14.31	0.1
149		10.34	0.09			0.09	47.16			0.1	18.04			0.1	35.5			0.1	76.95			47.22	23.36			16.28	0.1			14.36	0.1
149.5		10.66	0.09			0.09	50.05			0.1	19.14			0.1	36.79			0.1	79.34			48.68	24.08			16.78	0.1			15.06	0.1
149.95		10.92	0.09			0.09	52.43			0.1	20.05			0.1	37.93			0.1	81.34			49.91	24.68			17.2	0.1			15.71	0.1
150		10.95	0.09			0.09	52.68			0.1	20.14			0.1	38.05			0.1	81.54			50.03	24.74			17.25	0.1			15.76	0.1
150.5		11.27	0.09			0.09	55.35			0.1	21.16			0.1	39.48			0.1	83.98			51.53	25.48			17.76	0.1			16.42	0.1
151		11.54	0.09			0.09	57.85			0.1	22.11			0.1	40.73			0.1	86			52.77	26.1			18.19	0.1			17.07	0.1
151.23		11.6	0.09			0.09	58.75			0.1	22.46			0.1	41.07			0.1	86.4			53.01	26.22			18.27	0.1			17.41	0.1
151.5		11.8	0.09			0.09	60.33			0.1	23.06			0.1	41.99			0.1	87.96			53.95	26.69			18.6	0.1			17.75	0.1
151.52		11.82	0.09			0.09	60.48			0.1	23.11			0.1	42.07			0.1	88.11			54.03	26.73			18.63	0.1			17.79	0.1
152		12.09	0.09			0.09	62.9			0.1	24.04			0.1	43.34			0.1	90.09			55.03	27.33			19.05	0.1			18.43	0.1
152.5		12.34	0.09			0.09	65.34			0.1	24.97			0.1	44.59			0.1	91.97			55.76	27.9			19.44	0.1			19.09	0.1
153		12.61	0.09			0.09	67.85			0.1	25.92			0.1	45.92			0.1	94.01			56.48	28.52			19.87	0.1			19.82	0.1
153.5		12.87	0.09			0.09	70.3			0.1	26.86			0.1	47.22			0.1	95.9			57.1	29.11			20.28	0.1			20.52	0.1
154		13.13	0.09			0.09	72.72			0.1	27.78			0.1	48.51			0.1	97.16			57.71	29.7			20.69	0.1			21.21	0.1
154		13.13	0.09			0.09	72.72			0.1	27.78			0.1	48.51			0.1	97.16			57.71	29.7			20.69	0.1			21.21	0.1
154.5		13.4	0.09			0.09	75.14			0.1	28.7			0.1	49.84			0.1	98.48			58.28	30.31			21.12	0.1			21.93	0.1
155		13.66	0.09			0.09	77.49			0.1	29.6			0.1	51.13			0.1	99.42			58.76	30.91			21.53	0.1			22.63	0.1
155.5		13.97	0.09			0.09	79.95			0.1	30.54			0.1	52.57			0.1	100			59.19	31.61			22.02	0.1			23.35	0.1
155.86		14.13	0.09			0.09	81.47			0.1	31.11			0.1	53.39			0.1	100			59.42	31.96			22.28	0.1			23.85	0.1
156		14.22	0.09			0.09	82.13			0.1	31.37			0.1	53.77			0.1	100			59.53	32.1			22.41	0.1			24.06	0.1
156.5		14.5	0.09			0.09	84.37			0.1	32.22			0.1	55.08			0.1	100			59.92	32.48			22.86	0.1			24.78	0.1
156.86		14.72	0.09			0.09	86.01			0.1	32.85			0.1	56.06			0.1	100			60.23	32.75			23.21	0.1			25.34	0.1
157		14.81	0.09			0.09	86.62			0.1	33.08			0.1	56.44			0.1	100			60.35	32.82			23.34	0.1			25.55	0.1
157.5		15.11	0.09			0.09	88.75			0.1	33.89			0.1	57.74			0.1	100			60.76	33.08			23.82	0.1			26.31	0.1
158		15.43	0.09			0.09	90.88			0.1	34.7			0.1	59.09			0.1	100			61.21	33.35			24.33	0.1			27.1	0.1
158.24		15.57	0.09			0.09	91.8			0.1	35.05			0.1	59.65			0.1	100			61.4	33.4			24.55	0.1			27.41	0.1
158.5		15.75	0.09			0.09	92.89			0.1	35.47			0.1	60.37			0.1	100			61.65	33.4			24.84	0.1			27.83	0.1
159		16.09	0.09			0.09	94.86			0.1	36.22			0.1	61.68			0.1	100			62.12	33.4			25.37	0.1			28.57	0.1
159.5		16.4	0.18			0.5	96.6			0.27	36.88			0.44	62.82			0.76	100			62.75	33.82			25.86	0.25			29.38	0.13
160		16.73	0.29			1	98.2			0.48	37.52			0.84	63.96			1.54	100			63.44	34.32			26.38	0.42			30.29	0.16
160.5		17.06	0.39			1.49	99.15			0.68	38.14			1.25	65.05			2.33	100			63.9	34.82			26.9	0.6			31.11	0.2
161		17.4	0.51			2.01	99.93			0.9	38.79			1.67	66.13			3.16	100			64.36	35.35			27.44	0.78			31.94	0.23
161.5		17.74	0.62			2.54	100			1.12	39.46			2.11	67.19			4	100			64.82	35.88			27.98	0.97			32.7	0.27
161.8		17.97	0.7			2.88	100			1.26	39.89			2.38	67.88			4.53	100			65.12	36.23			28.34	1.09			33.19	0.29
161.96		18.08	0.73			3.05	100			1.33	40.1			2.52	68.18			4.8	100			65.27	36.4			28.51	1.15			33.41	0.3
162		18.11	0.74			3.09	100			1.35	40.16			2.56	68.28			4.88	100			65.31	36.45			28.56	1.17			33.49	0.3
162.35		18.35	0.83			3.47	100			1.5	40.64			2.87	68.98			5.48	100			65.64	36.83			28.95	1.31			34.01	0.33
162.5		18.48	0.86			3.65	100			1.58	40.87			3.02	69.34			5.76	100			65.8	37.01			29.14	1.37			34.28	0.34
162.62		18.56	0.89			3.78	100			1.63	41.02			3.12	69.55			5.97	100			65.91	37.14			29.27	1.41			34.44	0.35
162.87		18.73	0.95			4.05	100			1.74	41.35			3.34	70.02			6.39	100			66.14	37.41			29.54	1.51			34.8	0.37
163		18.82	0.98			4.19	100			1.8	41.54			3.46	70.28			6.63	100			66.27	37.56			29.68	1.56			35	0.38
163.16		18.94	1.02			4.38	100			1.88	41.76			3.61	70.62			6.91	100			66.43	37.75			29.88	1.63			35.27	0.39
163.32		19.06	1.06			4.56	100			1.96	41.99			3.76	70.94			7.21	100			66.6	37.93			30.07	1.69			35.52	0.4
163.5		19.17	1.1			4.75	100			2.03	42.21			3.92	71.24			7.51	100			66.75	38.12			30.25	1.76			35.76	0.42
163.92		19.48	1.2			5.22	100			2.23	42.78			4.3	72.05			8.25	100			67.16	38.6			30.72	1.93			36.41	0.45
164		19.54	1.22			5.31	100			2.27	42.89			4.38	72.21			8.4	100			67.25	38.69			30.82	1.96			36.53	0.45
164.5		19.9	1.35			5.87	100			2.5	43.55			4.83	73.16			9.29	100			67.73	39.26			31.39	2.16			37.29	0.49
164.67		20.02	1.39			6.06	100			2.58	43.77			4.99	73.47			9.59	100			67.9	39.45			31.58	2.23			37.54	0.51
165		20.25	1.47			6.42	100			2.73	44.18			5.29	74.07			10.17	100			68.21	39.82			31.94	2.36			38.03	0.53
165.5		20.61	1.59			6.98	100			2.96	44.8			5.74	75			11.05	100			68.7	40.38			32.51	2.55			38.77	0.57
165.79		20.83	1.66			7.31	100			3.1	45.16			6.01	75.6			11.58	100			68.99	40.72			32.86	2.67			39.24	0.59
166		20.98	1.71			7.54	100			3.19	45.4			6.2	75.99			11.94	100			69.19	40.95			33.09	2.75			39.55	0.61
166.05		21.01	1.72			7.6	100			3.21	45.46			6.25	76.08			12.03	100			69.24	41.01			33.15	2.77			39.62	0.61
166.23		21.14	1.76			7.79	100			3.3	45.66			6.41	76.43			12.34	100			69.41	41.21			33.35	2.84			39.89	0.62
166.47		21.32	1.82			8.06	100			3.41	45.94			6.63	76.91			12.77	100			69.65	41.48			33.64	2.94			40.27	0.64
166.5		21.35	1.83			8.1	100			3.42	45.97			6.66	76.98			12.83	100			69.68	41.52			33.68	2.95			40.33	0.64
166.81		21.56	1.9			8.43	100			3.56	46.29			6.93	77.53			13.35	100			69.97	41.85			34.01	3.07			40.75	0.67
166.98		21.68	1.94			8.61	100			3.64	46.47			7.08	77.88			13.65	100			70.14	42.04			34.21	3.14			41.01	0.68
167		21.7	1.95			8.63	100			3.64	46.49			7.1	77.92			13.68	100			70.15	42.06			34.23	3.14			41.04	0.68
167.36		21.95	2.03			9.02	100			3.8	46.84			7.41	78.62			14.29	100			70.49	42.45			34.64	3.28			41.57	0.71
167.5		22.05	2.06			9.16	100			3.86	46.96			7.53	78.88			14.52	100			70.62	42.6			34.78	3.33			41.77	0.72
167.59		22.11	2.08			9.26	100			3.9	47.04			7.61	79.06			14.67	100			70.69	42.69			34.88	3.37			41.9	0.72
168		22.41	2.18			9.69	100			4.09	47.41			7.97	79.91			15.37	100			70.99	43.14			35.36	3.52			42.52	0.75
168		22.41	2.18			9.69	100			4.09	47.41			7.97	79.91			15.37	100			70.99	43.14			35.36	3.52			42.52	0.75
168.35		22.65	2.25			10.05	100			4.23	47.68			8.26	80.62			15.94	100			71.23	43.5			35.74	3.65			43.05	0.78
168.5		22.76	2.29			10.21	100			4.3	47.8			8.39	80.94			16.18	100			71.34	43.66			35.91	3.7			43.29	0.79
168.51		22.77	2.29			10.22	100			4.3	47.81			8.4	80.98			16.21	100			71.35	43.67			35.93	3.71			43.32	0.79
168.8		22.98	2.35			10.51	100			4.43	48.01			8.64	81.59			16.67	100			71.55	43.97			36.25	3.81			43.8	0.81
169		23.11	2.4			10.71	100			4.51	48.13			8.8	82			16.98	100			71.69	44.17			36.46	3.88			44.14	0.82
169		23.11	2.4			10.71	100			4.51	48.13			8.8	82			16.98	100			71.69	44.17			36.46	3.88			44.14	0.82
169.15		23.21	2.43			10.85	100			4.57	48.21			8.91	82.3			17.21	100			71.79	44.31			36.62	3.93			44.4	0.83
169.32		23.32	2.46			11.01	100			4.63	48.3			9.05	82.67			17.47	100			71.9	44.47			36.8	3.99			44.7	0.84
169.47		23.43	2.5			11.16	100			4.69	48.38			9.17	83			17.7	100			72	44.63			36.97	4.04			44.98	0.85
169.5		23.44	2.5			11.19	100			4.7	48.39			9.19	83.06			17.74	100			72.02	44.65			36.99	4.05			45.02	0.85
169.7		23.58	2.54			11.38	100			4.78	48.48			9.35	83.52			18.05	100			72.15	44.84			37.21	4.12			45.37	0.87
169.96		23.77	2.6			11.63	100			4.89	48.59			9.55	84.12			18.44	100			72.33	45.1			37.5	4.21			45.83	0.88
170		23.79	2.6			11.66	100			4.9	48.6			9.58	84.2			18.49	100			72.35	45.13			37.54	4.22			45.89	0.89
170.31		24.01	2.67			11.95	100			5.02	48.72			9.82	84.96			18.96	100			72.56	45.43			37.89	4.33			46.39	0.91
170.5		24.14	2.7			12.11	100			5.09	48.78			9.95	85.39			19.21	100			72.67	45.59			38.09	4.38			46.65	0.92
170.54		24.17	2.71			12.15	100			5.1	48.8			9.98	85.49			19.27	100			72.7	45.62			38.13	4.4			46.7	0.92
170.79		24.34	2.76			12.36	100			5.19	48.89			10.15	86.08			19.6	100			72.82	45.84			38.41	4.47			47.01	0.93
171		24.46	2.79			12.51	100			5.25	48.94			10.27	86.51			19.85	100			72.89	45.99			38.6	4.52			47.19	0.94
171.22		24.63	2.83			12.7	100			5.33	49.05			10.42	87.1			20.14	100			72.99	46.18			38.87	4.59			47.41	0.96
171.48		24.82	2.87			12.9	100			5.42	49.15			10.59	87.65			20.47	100			73.09	46.39			39.17	4.66			47.62	0.97
171.5		24.82	2.87			12.9	100			5.42	49.14			10.59	87.65			20.47	100			73.09	46.39			39.17	4.66			47.61	0.97
171.7		24.96	2.9			13.05	100			5.48	49.22			10.71	87.94			20.7	100			73.16	46.53			39.38	4.72			47.74	0.98
172		25.17	2.95			13.27	100			5.57	49.34			10.89	88.41			21.04	100			73.27	46.76			39.73	4.79			47.89	0.99
172.13		25.27	2.97			13.36	100			5.6	49.4			10.97	88.62			21.19	100			73.32	46.85			39.88	4.83			47.94	1
172.26		25.35	2.99			13.44	100			5.64	49.44			11.03	88.81			21.32	100			73.36	46.93			40.01	4.86			47.98	1.01
172.5		25.53	3.03			13.6	100			5.71	49.54			11.17	89.19			21.58	100			73.44	47.1			40.28	4.91			48.03	1.02
172.53		25.55	3.03			13.63	100			5.72	49.56			11.19	89.24			21.62	100			73.45	47.12			40.32	4.92			48.03	1.02
172.75		25.7	3.06			13.76	100			5.77	49.64			11.3	89.57			21.83	100			73.52	47.26			40.56	4.97			48.04	1.03
172.99		25.86	3.09			13.91	100			5.83	49.73			11.42	89.93			22.07	100			73.59	47.41			40.82	5.02			48.03	1.04
173		25.87	3.09			13.91	100			5.84	49.73			11.42	89.94			22.07	100			73.59	47.41			40.82	5.02			48.02	1.04
173.13		25.96	3.11			13.99	100			5.87	49.78			11.49	90.15			22.2	100			73.63	47.49			40.97	5.05			48.01	1.04
173.33		26.09	3.13			14.11	100			5.92	49.86			11.58	90.44			22.38	100			73.69	47.61			41.17	5.09			47.96	1.05
173.5		26.22	3.16			14.22	100			5.96	49.94			11.67	90.73			22.56	100			73.75	47.72			41.38	5.13			47.93	1.06
173.62		26.21	3.16			14.21	100			5.96	49.86			11.67	90.72			22.55	100			73.74	47.72			41.37	5.13			47.87	1.06
173.74		26.37	3.19			14.34	100			6.01	50.01			11.77	91.07			22.76	100			73.81	47.85			41.61	5.18			47.85	1.07
173.96		26.55	3.22			14.49	100			6.08	50.15			11.9	91.48			23	100			73.88	48			41.9	5.23			47.79	1.08
174		26.56	3.22			14.5	100			6.08	50.14			11.9	91.5			23.01	100			73.89	48.01			41.91	5.23			47.74	1.08
174.32		26.76	3.26			14.67	100			6.15	50.25			12.04	91.96			23.27	100			73.97	48.18			42.23	5.29			47.52	1.09
174.5		26.89	3.28			14.77	100			6.19	50.34			12.13	92.26			23.44	100			74.02	48.29			42.44	5.33			47.43	1.1
174.52		26.89	3.28			14.78	100			6.19	50.34			12.13	92.27			23.45	100			74.02	48.29			42.45	5.33			47.41	1.1
174.78		27.07	3.31			14.92	100			6.25	50.44			12.24	92.66			23.67	100			74.09	48.43			42.72	5.38			47.23	1.11
175		27.22	3.34			15.04	100			6.3	50.55			12.35	93.02			23.87	100			74.16	48.56			42.96	5.43			47.08	1.11
175.07		27.26	3.35			15.08	100			6.32	50.57			12.37	93.11			23.92	100			74.17	48.59			43.02	5.44			47.02	1.12
175.44		27.49	3.39			15.27	100			6.4	50.72			12.53	93.65			24.22	100			74.27	48.78			43.39	5.51			46.71	1.13
175.5		27.53	3.39			15.3	100			6.41	50.75			12.56	93.75			24.28	100			74.29	48.82			43.46	5.52			46.66	1.13
175.68		27.65	3.41			15.4	100			6.45	50.82			12.64	94.01			24.43	100			74.33	48.92			43.64	5.55			46.5	1.14
175.97		27.83	3.45			15.55	100			6.52	50.95			12.76	94.43			24.68	100			74.41	49.07			43.92	5.61			46.23	1.15
176		27.85	3.45			15.57	100			6.52	50.96			12.78	94.48			24.7	100			74.42	49.09			43.96	5.61			46.2	1.15
176.21		27.98	3.48			15.68	100			6.57	51.05			12.87	94.78			24.89	100			74.48	49.21			44.16	5.65			46	1.16
176.33		28.06	3.49			15.75	100			6.6	51.11			12.93	94.97			25	100			74.51	49.28			44.29	5.68			45.88	1.16
176.49		28.16	3.51			15.84	100			6.64	51.19			13	95.21			25.14	100			74.56	49.37			44.45	5.71			45.74	1.17
176.5		28.17	3.51			15.85	100			6.64	51.19			13.01	95.22			25.15	100			74.56	49.38			44.46	5.71			45.72	1.17
176.62		28.24	3.53			15.91	100			6.67	51.24			13.06	95.38			25.25	100			74.59	49.44			44.57	5.74			45.59	1.17
176.84		28.38	3.56			16.04	100			6.72	51.35			13.17	95.71			25.46	100			74.66	49.57			44.79	5.78			45.37	1.18
176.98		28.47	3.57			16.13	100			6.76	51.43			13.24	95.93			25.6	100			74.7	49.66			44.94	5.81			45.24	1.19
177		28.48	3.58			16.14	100			6.76	51.43			13.25	95.95			25.61	100			74.7	49.67			44.95	5.82			45.22	1.19
177.37		28.69	3.62			16.35	100			6.85	51.59			13.41	96.43			25.94	100			74.81	49.88			45.28	5.89			44.82	1.2
177.5		28.77	3.64			16.43	100			6.88	51.65			13.48	96.61			26.07	100			74.85	49.96			45.41	5.92			44.68	1.21
177.5		28.77	3.64			16.43	100			6.88	51.65			13.48	96.61			26.07	100			74.85	49.96			45.41	5.92			44.68	1.21
177.73		28.93	3.68			16.6	100			6.95	51.8			13.62	96.99			26.34	100			74.93	50.13			45.66	5.98			44.49	1.22
178		29.07	3.71			16.75	100			7.01	51.91			13.75	97.31			26.59	100			75.01	50.29			45.88	6.04			44.2	1.23
178.15		29.16	3.73			16.86	100			7.06	51.99			13.83	97.52			26.76	100			75.06	50.4			46.03	6.07			44.07	1.24
178.5		29.34	3.78			17.08	100			7.15	52.14			14.01	97.93			27.11	100			75.17	50.62			46.3	6.15			43.71	1.25
178.77		29.5	3.83			17.29	100			7.24	52.31			14.18	98.31			27.44	100			75.28	50.83			46.57	6.23			43.5	1.27
178.97		29.6	3.86			17.43	100			7.29	52.4			14.3	98.54			27.66	100			75.35	50.97			46.73	6.28			43.32	1.28
179		29.62	3.86			17.45	100			7.3	52.42			14.32	98.58			27.7	100			75.36	51			46.75	6.28			43.29	1.28
179.27		29.75	3.9			17.65	100			7.38	52.54			14.48	98.88			28.01	100			75.46	51.2			46.96	6.35			43.06	1.29
179.5		29.87	3.94			17.83	100			7.46	52.67			14.63	99.15			28.3	100			75.55	51.38			47.15	6.42			42.9	1.3
179.82		30	3.99			18.07	100			7.56	52.8			14.82	99.45			28.68	100			75.67	51.62			47.36	6.5			42.66	1.32
180		30.09	4.03			18.22	100			7.62	52.9			14.95	99.59			28.92	100			75.74	51.78			47.49	6.56			42.55	1.33
180.23		30.2	4.07			18.43	100			7.71	53.03			15.12	99.72			29.25	100			75.85	51.99			47.67	6.63			42.44	1.34
180.37		30.27	4.1			18.55	100			7.76	53.11			15.22	99.8			29.45	100			75.91	52.12			47.77	6.68			42.37	1.35
180.5		30.31	4.13			18.67	100			7.81	53.16			15.31	99.86			29.63	100			75.96	52.23			47.85	6.72			42.28	1.36
180.66		30.4	4.16			18.83	100			7.87	53.27			15.45	99.96			29.89	100			76.04	52.39			47.98	6.77			42.22	1.37
180.92		30.51	4.21			19.08	100			7.98	53.4			15.65	100			30.28	100			76.17	52.65			48.16	6.86			42.08	1.39
181		30.53	4.23			19.14	100			8	53.42			15.7	100			30.38	100			76.2	52.71			48.19	6.89			42.03	1.39
181.06		30.57	4.24			19.21	100			8.04	53.48			15.76	100			30.5	100			76.24	52.79			48.25	6.91			42.03	1.4
181.24		30.64	4.28			19.39	100			8.11	53.57			15.91	100			30.79	100			76.33	52.97			48.37	6.98			41.94	1.41
181.5		30.74	4.34			19.65	100			8.22	53.7			16.12	100			31.2	100			76.46	53.23			48.53	7.07			41.84	1.43
182		30.95	4.46			20.19	100			8.44	53.98			16.56	100			32.05	100			76.72	53.77			48.85	7.26			41.62	1.46
182.03		30.95	4.46			20.22	100			8.45	53.98			16.58	100			32.09	100			76.74	53.8			48.86	7.27			41.6	1.47
182.5		31.12	4.57			20.73	100			8.66	54.23			17	100			32.91	100			76.99	54.32			49.13	7.45			41.42	1.5
182.51		31.13	4.57			20.73	100			8.67	54.23			17.01	100			32.92	100			77	54.33			49.13	7.45			41.42	1.5
182.67		31.18	4.61			20.91	100			8.74	54.3			17.15	100			33.2	100			77.08	54.51			49.21	7.52			41.35	1.51
182.82		31.23	4.65			21.08	100			8.81	54.39			17.29	100			33.47	100			77.17	54.68			49.3	7.58			41.29	1.52
183		31.28	4.69			21.27	100			8.89	54.46			17.45	100			33.77	100			77.26	54.87			49.38	7.65			41.2	1.54
183.1		31.34	4.72			21.41	100			8.95	54.55			17.56	100			34	100			77.33	55.02			49.47	7.7			41.18	1.55
183.33		31.4	4.78			21.66	100			9.05	54.64			17.77	100			34.39	100			77.46	55.27			49.57	7.78			41.09	1.56
183.5		31.46	4.82			21.86	100			9.13	54.72			17.93	100			34.7	100			77.55	55.46			49.65	7.85			41.01	1.58
183.52		31.48	4.82			21.89	100			9.15	54.75			17.95	100			34.75	100			77.57	55.5			49.69	7.87			41.02	1.58
183.75		31.55	4.88			22.16	100			9.26	54.87			18.17	100			35.18	100			77.7	55.77			49.81	7.96			40.93	1.6
183.96		31.62	4.94			22.41	100			9.36	54.98			18.38	100			35.57	100			77.83	56.02			49.91	8.05			40.83	1.61
184		31.63	4.95			22.46	100			9.38	55			18.42	100			35.66	100			77.85	56.07			49.94	8.07			40.82	1.62
184.14		31.67	4.98			22.62	100			9.45	55.07			18.55	100			35.91	100			77.93	56.24			50	8.12			40.74	1.63
184.45		31.78	5.06			22.99	100			9.6	55.23			18.86	100			36.51	100			78.12	56.62			50.16	8.26			40.58	1.65
184.5		31.79	5.08			23.05	100			9.63	55.25			18.91	100			36.6	100			78.15	56.68			50.18	8.28			40.54	1.66
184.8		31.9	5.16			23.42	100			9.78	55.42			19.21	100			37.19	100			78.33	57.05			50.35	8.41			40.41	1.68
184.99		31.96	5.21			23.66	100			9.88	55.53			19.4	100			37.57	100			78.45	57.29			50.45	8.5			40.3	1.7
185		31.96	5.21			23.67	100			9.88	55.53			19.41	100			37.58	100			78.46	57.3			50.45	8.5			40.3	1.7
185.19		32.04	5.27			23.92	100			9.99	55.66			19.61	100			37.98	100			78.58	57.55			50.57	8.59			40.2	1.72
185.41		32.1	5.32			24.18	100			10.09	55.76			19.83	100			38.39	100			78.71	57.82			50.67	8.68			40.06	1.73
185.5		32.12	5.34			24.28	100			10.14	55.8			19.91	100			38.55	100			78.76	57.92			50.7	8.72			39.98	1.74
185.58		32.11	5.36			24.35	100			10.17	55.79			19.97	100			38.66	100			78.8	57.99			50.69	8.74			39.93	1.75
185.74		32.22	5.41			24.59	100			10.27	55.96			20.17	100			39.05	100			78.92	58.24			50.86	8.83			39.86	1.76
186		32.29	5.48			24.9	100			10.39	56.08			20.42	100			39.53	100			79.07	58.55			50.97	8.94			39.63	1.78
186.02		32.25	5.48			24.89	100			10.39	56.03			20.41	100			39.52	100			79.07	58.54			50.91	8.93			39.62	1.78
186.16		32.34	5.52			25.08	100			10.47	56.16			20.57	100			39.83	100			79.16	58.74			51.04	9			39.51	1.8
186.3		32.38	5.56			25.27	100			10.55	56.25			20.72	100			40.12	100			79.26	58.92			51.12	9.07			39.38	1.81
186.5		32.46	5.61			25.51	100			10.65	56.36			20.92	100			40.51	100			79.38	59.17			51.24	9.16			39.22	1.83
186.55		32.48	5.63			25.58	100			10.68	56.4			20.98	100			40.62	100			79.41	59.24			51.27	9.18			39.2	1.83
186.83		32.5	5.69			25.86	100			10.79	56.46			21.21	100			41.07	100			79.55	59.52			51.31	9.28			38.99	1.85
187		32.61	5.74			26.11	100			10.9	56.63			21.41	100			41.46	100			79.68	59.78			51.48	9.37			38.8	1.87
187.11		32.65	5.77			26.24	100			10.95	56.69			21.52	100			41.67	100			79.74	59.91			51.54	9.42			38.68	1.87
187.5		32.78	5.87			26.7	100			11.14	56.9			21.9	100			42.4	100			79.97	60.38			51.74	9.58			38.26	1.91
187.72		32.85	5.93			26.95	100			11.25	57.02			22.1	100			42.81	100			80.1	60.63			51.86	9.67			38.04	1.92
188		32.94	6			27.28	100			11.38	57.18			22.37	100			43.32	100			80.26	60.96			52	9.79			37.71	1.95
188.15		32.99	6.03			27.45	100			11.45	57.26			22.51	100			43.59	100			80.34	61.14			52.08	9.85			37.55	1.96
188.5		33.11	6.12			27.84	100			11.62	57.45			22.83	100			44.22	100			80.54	61.53			52.27	9.99			37.11	1.98
188.62		33.04	6.12			27.87	100			11.63	57.36			22.86	100			44.27	100			80.56	61.57			52.15	10			36.96	1.99
188.75		33.17	6.17			28.09	100			11.72	57.55			23.03	100			44.61	100			80.66	61.79			52.36	10.07			36.82	2
189		33.29	6.24			28.38	100			11.84	57.73			23.27	100			45.08	100			80.81	62.08			52.55	10.18			36.45	2.02
189.5		33.45	6.35			28.89	100			12.05	57.98			23.69	100			45.88	100			81.06	62.59			52.8	10.36			35.68	2.05
190		33.65	6.45			29.39	100			12.26	58.28			24.1	100			46.68	100			81.31	63.1			53.12	10.54			34.93	2.09
190.47		33.84	6.55			29.83	100			12.44	58.54			24.46	100			47.38	100			81.53	63.55			53.42	10.7			34.11	2.12
190.5		33.85	6.56			29.86	100			12.45	58.55			24.48	100			47.42	100			81.54	63.57			53.43	10.7			34.07	2.12
191		34.07	6.65			30.29	100			12.63	58.81			24.83	100			48.11	100			81.76	64.01			53.78	10.86			33.15	2.15
191.5		34.3	6.74			30.69	100			12.8	59.06			25.16	100			48.75	100			81.96	64.42			54.15	11			32.19	2.18
192		34.55	6.82			31.06	100			12.95	59.28			25.47	100			49.34	100			82.15	64.8			54.55	11.13			31.18	2.2
192.4		34.76	6.88			31.34	100			13.07	59.44			25.69	100			49.78	100			82.28	65.08			54.88	11.23			30.36	2.22
192.5		34.82	6.89			31.41	100			13.1	59.48			25.75	100			49.89	100			82.32	65.15			54.97	11.26			30.14	2.23
193		35.1	6.96			31.72	100			13.23	59.66			26.01	100			50.38	100			82.47	65.47			55.41	11.37			29.09	2.25
193.11		35.02	6.95			31.67	100			13.2	59.5			25.96	100			50.3	100			82.45	65.41			55.29	11.35			28.88	2.24
193.49		35.31	7.01			31.93	100			13.31	59.7			26.18	100			50.72	100			82.58	65.68			55.74	11.44			28.01	2.26
193.5		35.33	7.01			31.95	100			13.32	59.72			26.2	100			50.75	100			82.59	65.7			55.77	11.45			27.99	2.26
193.87		35.59	7.06			32.18	100			13.42	59.87			26.38	100			51.11	100			82.7	65.93			56.19	11.53			27.11	2.28
194		35.66	7.07			32.23	100			13.44	59.89			26.43	100			51.2	100			82.73	65.99			56.31	11.55			26.82	2.28
194.32		35.86	7.1			32.37	100			13.5	59.93			26.54	100			51.42	100			82.8	66.13			56.61	11.6			26.06	2.29
194.5		35.96	7.12			32.44	100			13.52	59.94			26.6	100			51.53	100			82.83	66.2			56.77	11.62			25.66	2.3
195		36.25	7.15			32.61	100			13.6	59.96			26.74	100			51.8	100			82.92	66.37			57.23	11.69			24.48	2.31
195.08		36.29	7.16			32.63	100			13.6	59.94			26.75	100			51.83	100			82.93	66.39			57.29	11.69			24.3	2.31
195.5		36.54	7.18			32.75	100			13.65	59.92			26.85	100			52.02	100			82.99	66.51			57.7	11.74			23.28	2.32
196		36.83	7.21			32.85	100			13.69	59.82			26.93	100			52.18	100			83.04	66.61			58.15	11.77			22.09	2.32
196.04		36.86	7.21			32.86	100			13.7	59.81			26.94	100			52.19	100			83.04	66.62			58.19	11.77			22	2.32
196.5		37.12	7.22			32.92	100			13.72	59.67			26.99	100			52.29	100			83.07	66.68			58.61	11.79			20.87	2.33
196.98		37.27	7.2			32.84	100			13.69	59.29			26.92	100			52.16	100			83.03	66.6			58.85	11.77			19.79	2.32
197		37.28	7.2			32.84	100			13.69	59.28			26.92	100			52.16	100			83.03	66.6			58.85	11.77			19.76	2.32
197.5		37.68	7.22			32.94	100			13.73	59.18			27	100			52.31	100			83.08	66.7			59.49	11.8			18.46	2.33
198		37.95	7.21			32.89	100			13.71	58.83			26.96	100			52.24	100			83.06	66.65			59.91	11.78			17.26	2.33
198.22		38.01	7.2			32.81	100			13.68	58.58			26.9	100			52.12	100			83.02	66.57			60.01	11.76			16.76	2.32
198.5		38.19	7.2			32.8	100			13.67	58.4			26.89	100			52.1	100			83.01	66.56			60.3	11.75			16.08	2.32
198.8		38.31	7.17			32.7	100			13.63	58.06			26.81	100			51.95	100			82.96	66.46			60.48	11.72			15.39	2.31
199		38.43	7.17			32.67	100			13.62	57.89			26.79	100			51.9	100			82.95	66.43			60.67	11.71			14.91	2.31
199.49		38.6	7.13			32.48	100			13.54	57.27			26.63	100			51.59	100			82.85	66.24			60.95	11.64			13.8	2.3
199.5		38.58	7.12			32.45	100			13.53	57.21			26.6	100			51.54	100			82.84	66.21			60.91	11.63			13.29	2.3
199.93		38.73	7.08			32.25	100			13.45	56.59			26.44	100			51.23	100			82.74	66			61.14	11.56			12.78	2.28
200		38.61	7.04			32.1	100			13.38	56.3			26.32	100			50.99	100			82.66	65.85			60.96	11.5			13.06	2.27
200.5		38.91	7.03			32.02	100			13.35	55.81			26.25	100			50.86	100			82.62	65.77			61.43	11.48			12.17	2.27
200.73		38.88	7			31.88	100			13.29	55.4			26.14	100			50.63	100			82.55	65.63			61.38	11.42			11.7	2.26
200.93		38.86	6.97			31.78	100			13.25	55.09			26.06	100			50.48	100			82.51	65.53			61.36	11.39			11.29	2.25
201		38.89	6.97			31.78	100			13.25	55.02			26.05	100			50.47	100			82.5	65.52			61.4	11.39			11.1	2.25
201.5		38.77	6.92			31.54	100			13.15	54.24			25.86	100			50.1	100			82.39	65.29			61.21	11.31			10.03	2.23
201.88		38.57	6.88			31.34	100			13.07	53.59			25.69	100			49.77	100			82.28	65.08			60.9	11.23			9.25	2.22
202		38.5	6.86			31.28	100			13.04	53.38			25.64	100			49.68	100			82.25	65.02			60.79	11.21			8.99	2.22
202.5		38.17	6.81			31.03	100			12.94	52.55			25.44	100			49.29	100			82.13	64.77			60.27	11.12			8.19	2.2
202.79		37.94	6.78			30.88	100			12.88	52.05			25.32	100			49.05	100			82.06	64.62			59.9	11.07			7.39	2.19
203		37.76	6.76			30.79	100			12.84	51.7			25.24	100			48.9	100			82.01	64.52			59.62	11.03			6.92	2.18
203.26		37.5	6.73			30.64	100			12.78	51.23			25.12	100			48.67	100			81.94	64.37			59.21	10.98			6.4	2.17
203.5		37.25	6.7			30.52	100			12.72	50.81			25.02	100			48.47	100			81.87	64.24			58.81	10.94			5.93	2.16
203.5		37.25	6.7			30.52	100			12.72	50.81			25.02	100			48.47	100			81.87	64.24			58.81	10.94			5.93	2.16
204		36.69	6.64			30.26	100			12.62	49.93			24.81	100			48.06	100			81.74	63.98			57.92	10.85			4.91	2.15
204.5		36.05	6.58			29.98	100			12.5	49			24.58	100			47.61	100			81.6	63.7			56.91	10.75			3.92	2.13
204.58		35.93	6.57			29.92	100			12.48	48.84			24.53	100			47.52	100			81.58	63.64			56.72	10.73			3.77	2.12
205		35.33	6.52			29.67	100			12.37	48.03			24.33	100			47.12	100			81.45	63.39			55.78	10.64			3.28	2.11
205.08		35.23	6.51			29.63	100			12.36	47.9			24.3	100			47.06	100			81.43	63.35			55.62	10.62			2.8	2.1
205.5		34.59	6.45			29.36	100			12.25	47.06			24.07	100			46.63	100			81.3	63.07			54.6	10.53			1.97	2.09
206		33.82	6.38			29.05	100			12.12	46.09			23.82	100			46.14	100			81.14	62.76			53.39	10.42			1.78	2.07
206		33.82	6.38			29.05	100			12.12	46.09			23.82	100			46.14	100			81.14	62.76			53.39	10.42			1.78	2.07
206.5		33.02	6.31			28.72	100			11.98	45.1			23.55	100			45.61	100			80.98	62.42			52.12	10.3			1.74	2.04
206.55		32.95	6.3			28.69	100			11.97	45.01			23.53	100			45.57	100			80.96	62.4			52.01	10.29			1.74	2.04
207		32.2	6.23			28.38	100			11.84	44.09			23.27	100			45.07	100			80.81	62.08			50.83	10.18			1.7	2.02
207.5		31.36	6.15			28.01	100			11.69	43.05			22.97	100			44.49	100			80.62	61.71			49.51	10.05			1.66	1.99
207.54		31.29	6.15			27.98	100			11.67	42.96			22.94	100			44.43	100			80.61	61.67			49.39	10.03			1.65	1.99
208		30.52	6.07			27.62	100			11.52	41.99			22.65	100			43.87	100			80.43	61.31			48.18	9.91			1.62	1.97
208.25		30.11	6.03			27.43	100			11.44	41.47			22.49	100			43.56	100			80.33	61.11			47.53	9.84			1.6	1.96
208.5		29.69	5.98			27.22	100			11.36	40.93			22.32	99.61			43.22	100			80.23	60.9			46.87	9.76			1.57	1.94
208.57		29.58	5.97			27.16	100			11.33	40.78			22.27	99.48			43.13	100			80.2	60.84			46.69	9.74			1.57	1.94
208.84		29.13	5.92			26.92	100			11.23	40.18			22.08	98.98			42.76	100			80.08	60.6			45.97	9.66			1.55	1.92
209		28.88	5.89			26.79	100			11.18	39.84			21.97	98.7			42.54	100			80.01	60.47			45.58	9.61			1.53	1.91
209.18		28.59	5.85			26.63	100			11.11	39.44			21.84	98.38			42.29	100			79.94	60.31			45.12	9.55			1.52	1.9
209.5		28.09	5.79			26.34	99.89			10.99	38.74			21.6	97.82			41.83	100			79.79	60.01			44.33	9.45			1.49	1.88
209.77		27.68	5.74			26.09	99.17			10.89	38.15			21.4	97.37			41.44	100			79.67	59.76			43.69	9.36			1.47	1.86
210		27.34	5.69			25.87	98.42			10.8	37.63			21.22	96.99			41.08	100			79.56	59.54			43.14	9.28			1.46	1.85
210.04		27.28	5.68			25.84	98.26			10.78	37.55			21.19	96.93			41.03	100			79.54	59.5			43.06	9.27			1.45	1.85
210.42		26.76	5.61			25.49	96.23			10.64	36.74			20.9	96.34			40.48	100			79.37	59.15			42.23	9.15			1.43	1.82
210.5		26.63	5.59			25.41	95.74			10.61	36.55			20.84	96.21			40.35	100			79.33	59.07			42.03	9.12			1.42	1.82
210.78		26.24	5.53			25.15	94.16			10.5	35.95			20.62	95.77			39.93	100			79.19	58.8			41.41	9.03			1.4	1.8
210.94		26.01	5.5			24.99	93.24			10.43	35.6			20.49	95.51			39.68	100			79.12	58.64			41.04	8.97			1.39	1.79
211		25.92	5.49			24.93	92.89			10.41	35.47			20.44	95.41			39.58	100			79.09	58.58			40.91	8.95			1.39	1.79
211.24		25.58	5.43			24.69	91.52			10.31	34.95			20.25	95.04			39.21	100			78.97	58.34			40.37	8.86			1.37	1.77
211.5		25.21	5.38			24.44	90.06			10.2	34.39			20.04	94.63			38.81	100			78.84	58.08			39.79	8.77			1.35	1.75
211.59		25.09	5.36			24.35	89.57			10.17	34.2			19.97	94.49			38.67	100			78.8	58			39.59	8.74			1.34	1.75
211.73		24.89	5.33			24.22	88.78			10.11	33.9			19.86	94.27			38.45	100			78.73	57.86			39.28	8.69			1.34	1.74
211.9		24.65	5.29			24.04	87.82			10.04	33.54			19.72	93.88			38.18	100			78.65	57.68			38.9	8.63			1.32	1.73
212		24.5	5.27			23.94	87.24			10	33.32			19.64	93.53			38.02	100			78.59	57.58			38.67	8.6			1.32	1.72
212.19		24.24	5.23			23.75	86.18			9.92	32.91			19.48	92.87			37.71	100			78.5	57.39			38.25	8.53			1.3	1.71
212.39		23.95	5.19			23.55	85.05			9.83	32.48			19.31	92.17			37.39	100			78.32	57.18			37.8	8.46			1.29	1.69
212.5		23.8	5.16			23.43	84.43			9.79	32.25			19.22	91.78			37.21	100			78.22	57.06			37.55	8.42			1.28	1.68
212.66		23.58	5.13			23.27	83.56			9.72	31.91			19.09	91.24			36.96	100			78.08	56.9			37.2	8.36			1.27	1.67
213		23.09	5.05			22.92	81.64			9.57	31.18			18.8	90.04			36.39	100			77.77	56.54			36.43	8.23			1.25	1.65
213.04		23.04	5.04			22.88	81.44			9.56	31.11			18.77	89.92			36.33	100			77.74	56.51			36.36	8.22			1.24	1.65
213.29		22.68	4.98			22.61	80.03			9.45	30.57			18.55	88.67			35.91	100			77.51	56.23			35.79	8.12			1.23	1.63
213.5		22.37	4.93			22.38	78.79			9.35	30.09			18.35	87.48			35.53	100			77.3	55.99			35.29	8.04			1.21	1.61
213.61		22.23	4.91			22.28	78.26			9.31	29.89			18.27	86.97			35.37	100			77.22	55.89			35.08	8			1.2	1.61
213.85		21.89	4.85			22.01	76.89			9.2	29.37			18.06	85.66			34.95	100			76.94	55.63			34.53	7.91			1.19	1.59
214		21.67	4.82			21.85	76.04			9.13	29.05			17.92	84.84			34.69	100			76.73	55.46			34.19	7.85			1.17	1.58
214.16		21.44	4.78			21.67	75.14			9.06	28.71			17.78	83.97			34.41	100			76.51	55.28			33.83	7.79			1.16	1.56
214.5		20.95	4.7			21.29	73.22			8.9	27.97			17.47	82.1			33.81	100			76.03	54.9			33.05	7.65			1.14	1.54
214.65		20.75	4.66			21.14	72.45			8.84	27.68			17.34	81.34			33.57	100			75.84	54.74			32.74	7.6			1.13	1.53
214.95		20.33	4.59			20.81	70.8			8.7	27.05			17.07	79.73			33.04	100			75.43	54.41			32.07	7.48			1.11	1.51
215		20.25	4.58			20.75	70.48			8.67	26.93			17.02	79.42			32.94	100			75.35	54.34			31.94	7.46			1.1	1.5
215.25		19.9	4.52			20.47	69.12			8.56	26.41			16.79	78.09			32.5	100			75.02	54.06			31.39	7.36			1.09	1.48
215.5		19.53	4.45			20.18	67.69			8.44	25.86			16.55	76.68			32.04	100			74.66	53.77			30.81	7.26			1.07	1.46
215.7		19.27	4.41			19.97	66.67			8.35	25.47			16.38	75.66			31.7	100			74.4	53.55			30.4	7.18			1.06	1.45
215.87		19.05	4.37			19.8	65.82			8.28	25.15			16.24	74.82			31.43	100			74.19	53.38			30.06	7.12			1.04	1.44
216		18.96	4.35			19.72	65.42			8.25	25			16.18	74.42			31.31	100			74.09	53.3			29.9	7.09			1.04	1.43
216.43		18.28	4.23			19.16	62.81			8.02	24			15.72	71.81			30.42	100			73.42	52.74			28.83	6.9			1.01	1.39
216.5		18.17	4.21			19.07	62.38			7.98	23.84			15.65	71.39			30.28	100			73.32	52.65			28.65	6.86			1	1.39
217		17.45	4.09			18.48	59.62			7.73	22.79			15.16	68.61			29.34	100			72.6	52.05			27.52	6.65			0.96	1.35
217.5		16.74	3.96			17.89	56.88			7.48	21.74			14.68	65.83			28.39	100			71.88	51.44			26.39	6.44			0.93	1.31
217.84		16.26	3.87			17.48	55.05			7.32	21.05			14.35	63.97			27.75	100			71.02	51.03			25.64	6.3			0.91	1.28
218		16.03	3.83			17.29	54.17			7.24	20.71			14.19	63.07			27.44	100			70.61	50.84			25.28	6.23			0.89	1.27
218		16.03	3.83			17.29	54.17			7.24	20.71			14.19	63.07			27.44	100			70.61	50.84			25.28	6.23			0.89	1.27
218.5		15.33	3.7			16.69	51.48			6.99	19.69			13.69	60.31			26.49	100			69.34	50.1			24.16	6.01			0.86	1.23
218.53		15.28	3.69			16.65	51.31			6.97	19.62			13.66	60.13			26.43	100			69.25	50.02			24.09	6			0.86	1.22
218.88		14.79	3.6			16.23	49.45			6.8	18.91			13.32	58.2			25.76	100			68.37	49.17			23.32	5.85			0.83	1.2
219		14.63	3.56			16.09	48.83			6.74	18.67			13.2	57.56			25.53	100			68.07	48.86			23.06	5.8			0.82	1.19
219.39		14.08	3.46			15.62	46.78			6.54	17.89			12.82	55.41			24.78	100			67.09	47.6			22.2	5.63			0.8	1.15
219.5		13.93	3.43			15.48	46.19			6.49	17.67			12.71	54.8			24.57	100			66.81	47.12			21.96	5.58			0.79	1.14
219.73		13.62	3.37			15.21	45.02			6.37	17.22			12.48	53.57			24.14	99.32			66.23	46.14			21.47	5.49			0.77	1.13
220		13.26	3.3			14.89	43.66			6.24	16.7			12.22	52.12			23.63	97.79			65.39	44.99			20.89	5.37			0.76	1.1
220.05		13.19	3.29			14.83	43.39			6.22	16.6			12.17	51.85			23.53	97.45			65.2	44.77			20.78	5.35			0.75	1.1
220.26		12.91	3.24			14.58	42.33			6.11	16.2			11.96	50.72			23.13	96.07			64.41	43.88			20.34	5.26			0.74	1.08
220.48		12.62	3.18			14.31	41.25			6	15.79			11.75	49.57			22.71	94.09			63.6	42.96			19.89	5.17			0.72	1.07
220.5		12.59	3.17			14.28	41.14			5.99	15.74			11.72	49.45			22.66	93.87			63.51	42.86			19.84	5.16			0.72	1.06
220.92		12.04	3.06			13.75	39.03			5.77	14.94			11.29	47.21			21.81	89.71			61.67	41.07			18.97	4.97			0.69	1.03
221		11.94	3.04			13.65	38.65			5.73	14.79			11.21	46.8			21.66	88.97			61.25	40.74			18.81	4.93			0.69	1.02
221.5		11.31	2.9			13.01	36.24			5.46	13.88			10.68	44.21			20.63	84.24			58.13	38.66			17.82	4.7			0.66	0.98
221.5		11.31	2.9			13.01	36.24			5.46	13.88			10.68	44.21			20.63	84.24			58.13	38.66			17.82	4.7			0.66	0.98
221.83		10.89	2.8			12.56	34.63			5.27	13.26			10.31	42.47			19.92	81.09			55.97	37.25			17.15	4.54			0.64	0.95
222		10.68	2.75			12.33	33.82			5.18	12.95			10.13	41.59			19.56	79.5			54.89	36.54			16.82	4.46			0.63	0.93
222.14		10.51	2.71			12.14	33.17			5.1	12.71			9.97	40.89			19.26	78.24			54.02	35.97			16.55	4.39			0.62	0.92
222.47		10.09	2.61			11.68	31.58			4.91	12.1			9.59	39.16			18.52	75.12			51.88	34.55			15.89	4.23			0.6	0.89
222.5		10.07	2.6			11.64	31.47			4.89	12.06			9.56	39.03			18.47	74.91			51.73	34.45			15.85	4.22			0.6	0.88
222.82		9.67	2.5			11.19	29.95			4.71	11.48			9.19	37.36			17.74	71.91			49.66	33.08			15.22	4.05			0.58	0.85
223		9.44	2.44			10.93	29.11			4.6	11.16			8.98	36.43			17.33	70.24			48.51	32.32			14.87	3.96			0.57	0.84
223.19		9.2	2.38			10.65	28.19			4.48	10.81			8.75	35.42			16.88	68.43			47.26	31.48			14.49	3.86			0.55	0.82
223.5		8.81	2.28			10.19	26.74			4.29	10.25			8.37	33.8			16.16	65.52			45.24	30.14			13.87	3.7			0.53	0.79
223.5		8.81	2.28			10.19	26.74			4.29	10.25			8.37	33.8			16.16	65.52			45.24	30.14			13.87	3.7			0.53	0.79
223.76		8.48	2.2			9.79	25.48			4.13	9.77			8.05	32.4			15.52	62.98			43.49	28.96			13.34	3.56			0.52	0.76
224		8.16	2.11			9.41	24.3			3.97	9.32			7.73	31.08			14.92	60.58			41.83	27.85			12.83	3.42			0.5	0.73
224.26		7.8	2.02			8.99	22.98			3.79	8.82			7.39	29.6			14.24	57.89			39.97	26.61			12.27	3.27			0.48	0.7
224.5		7.47	1.94			8.6	21.79			3.63	8.37			7.07	28.26			13.62	55.43			38.26	25.47			11.75	3.13			0.47	0.68
224.76		7.11	1.85			8.17	20.5			3.45	7.88			6.72	26.79			12.95	52.73			36.4	24.22			11.18	2.98			0.45	0.65
224.93		6.87	1.78			7.88	19.64			3.33	7.55			6.48	25.81			12.49	50.91			35.14	23.38			10.8	2.88			0.44	0.63
225		6.78	1.76			7.77	19.33			3.29	7.43			6.39	25.45			12.32	50.25			34.68	23.07			10.66	2.84			0.43	0.62
225.39		6.21	1.61			7.1	17.31			3.01	6.66			5.84	23.14			11.24	45.94			31.7	21.08			9.75	2.6			0.4	0.58
225.5		6.06	1.57			6.92	16.8			2.93	6.46			5.69	22.53			10.95	44.82			30.92	20.55			9.51	2.53			0.4	0.56
226		5.33	1.39			6.05	14.3			2.57	5.51			4.98	19.62			9.58	39.33			27.13	18.02			8.36	2.22			0.36	0.5
226.48		4.62	1.21			5.23	11.97			2.23	4.63			4.31	16.84			8.26	34.04			23.47	15.58			7.25	1.93			0.33	0.45
226.5		4.59	1.2			5.19	11.88			2.22	4.59			4.28	16.72			8.21	33.82			23.32	15.48			7.2	1.92			0.32	0.45
226.73		4.23	1.11			4.78	10.71			2.04	4.14			3.94	15.32			7.55	31.11			21.45	14.24			6.63	1.77			0.31	0.42
227		3.84	1.01			4.32	9.45			1.85	3.67			3.56	13.78			6.82	28.14			19.4	12.87			6	1.61			0.29	0.39
227.37		3.24	0.86			3.64	7.57			1.57	2.95			3.01	11.5			5.75	23.64			16.31	10.83			5.06	1.37			0.26	0.34
227.5		3.04	0.81			3.42	6.98			1.48	2.72			2.83	10.75			5.39	22.17			15.29	10.15			4.75	1.29			0.25	0.33
228		2.19	0.61			2.49	4.4			1.09	1.74			2.06	7.56			3.91	15.77			10.91	7.27			3.4	0.95			0.2	0.26
228.5		1.29	0.4			1.54	1.76			0.7	0.73			1.28	4.26			2.4	9.04			6.3	4.27			1.98	0.62			0.16	0.2
228.66		0.96	0.33			1.19	0.78			0.56	0.36			1	3.05			1.86	6.53			4.59	3.16			1.45	0.49			0.14	0.17
228.98		0.1	0.13			0.28	0.1			0.18	0.1			0.26	0.1			0.4	0.1			0.19	0.29			0.1	0.17			0.1	0.11
229		0.1	0.12			0.24	0.1			0.16	0.1			0.23	0.1			0.35	0.1			0.18	0.26			0.1	0.16			0.1	0.11
229.44		0.1	0.09			0.09	0.1			0.1	0.1			0.1	0.1			0.1	0.1			0.1	0.1			0.1	0.1			0.1	0.1
229.5		0.1	0.09			0.09	0.1			0.1	0.1			0.1	0.1			0.1	0.1			0.1	0.1			0.1	0.1			0.1	0.1
230		0.1	0.09			0.09	0.1			0.1	0.1			0.1	0.1			0.1	0.1			0.1	0.1			0.1	0.1			0.1	0.1
230.5		0.1	0.09			0.09	0.1			0.1	0.1			0.1	0.1			0.1	0.1			0.1	0.1			0.1	0.1			0.1	0.1
231		0.1	0.09			0.09	0.1			0.1	0.1			0.1	0.1			0.1	0.1			0.1	0.1			0.1	0.1			0.1	0.1
231.5		0.1	0.09			0.09	0.1			0.1	0.1			0.1	0.1			0.1	0.1			0.1	0.1			0.1	0.1			0.1	0.1
232		0.1	0.09			0.09	0.1			0.1	0.1			0.1	0.1			0.1	0.1			0.1	0.1			0.1	0.1			0.1	0.1
232.39		0.1	0.09			0.09	0.1			0.1	0.1			0.1	0.1			0.1	0.1			0.1	0.1			0.1	0.1			0.1	0.1
232.5		0.1	0.09			0.09	0.1			0.1	0.1			0.1	0.1			0.1	0.1			0.1	0.1			0.1	0.1			0.1	0.1
233		0.1	0.09			0.09	0.1			0.1	0.1			0.1	0.1			0.1	0.1			0.1	0.1			0.1	0.1			0.1	0.1
233.5		0.1	0.09			0.09	0.1			0.1	0.1			0.1	0.1			0.1	0.1			0.1	0.1			0.1	0.1			0.1	0.1
233.63		0.1	0.09			0.09	0.1			0.1	0.1			0.1	0.1			0.1	0.1			0.1	0.1			0.1	0.1			0.1	0.1
234		0.1	0.09			0.09	0.1			0.1	0.1			0.1	0.1			0.1	0.1			0.1	0.1			0.1	0.1			0.1	0.1
234.5		0.1	0.09			0.09	0.1			0.1	0.1			0.1	0.1			0.1	0.1			0.1	0.1			0.1	0.1			0.1	0.1
235		0.1	0.09			0.09	0.1			0.1	0.1			0.1	0.1			0.1	0.1			0.1	0.1			0.1	0.1			0.1	0.1
235.5		0.1	0.09			0.09	0.1			0.1	0.1			0.1	0.1			0.1	0.1			0.1	0.1			0.1	0.1			0.1	0.1
236		0.1	0.09			0.09	0.1			0.1	0.1			0.1	0.1			0.1	0.1			0.1	0.1			0.1	0.1			0.1	0.1
236.5		0.1	0.09			0.09	0.1			0.1	0.1			0.1	0.1			0.1	0.1			0.1	0.1			0.1	0.1			0.1	0.1
236.91		0.1	0.09			0.09	0.1			0.1	0.1			0.1	0.1			0.1	0.1			0.1	0.1			0.1	0.1			0.1	0.1
237		0.1	0.09			0.09	0.1			0.1	0.1			0.1	0.1			0.1	0.1			0.1	0.1			0.1	0.1			0.1	0.1
237.5		0.1	0.09			0.09	0.1			0.1	0.1			0.1	0.1			0.1	0.1			0.1	0.1			0.1	0.1			0.1	0.1
238		0.1	0.09			0.09	0.1			0.1	0.1			0.1	0.1			0.1	0.1			0.1	0.1			0.1	0.1			0.1	0.1
238.5		0.1	0.09			0.09	0.1			0.1	0.1			0.1	0.1			0.1	0.1			0.1	0.1			0.1	0.1			0.1	0.1
238.87		0.1	0.09			0.09	0.1			0.1	0.1			0.1	0.1			0.1	0.1			0.1	0.1			0.1	0.1			0.1	0.1
239		0.1	0.09			0.09	0.1			0.1	0.1			0.1	0.1			0.1	0.1			0.1	0.1			0.1	0.1			0.1	0.1
239.14		0.1	0.09			0.09	0.1			0.1	0.1			0.1	0.1			0.1	0.1			0.1	0.1			0.1	0.1			0.1	0.1
239.5		0.1	0.09			0.09	0.1			0.1	0.1			0.1	0.1			0.1	0.1			0.1	0.1			0.1	0.1			0.1	0.1
240		0.1	0.09			0.09	0.1			0.1	0.1			0.1	0.1			0.1	0.1			0.1	0.1			0.1	0.1			0.1	0.1
240.12		0.1	0.09			0.09	0.1			0.1	0.1			0.1	0.1			0.1	0.1			0.1	0.1			0.1	0.1			0.1	0.1
240.5		0.1	0.09			0.09	0.1			0.1	0.1			0.1	0.1			0.1	0.1			0.1	0.1			0.1	0.1			0.1	0.1
241		0.1	0.09			0.09	0.1			0.1	0.1			0.1	0.1			0.1	0.1			0.1	0.1			0.1	0.1			0.1	0.1
241.5		0.1	0.09			0.09	0.1			0.1	0.1			0.1	0.1			0.1	0.1			0.1	0.1			0.1	0.1			0.1	0.1
241.53		0.1	0.09			0.09	0.1			0.1	0.1			0.1	0.1			0.1	0.1			0.1	0.1			0.1	0.1			0.1	0.1
242		0.1	0.09			0.09	0.1			0.1	0.1			0.1	0.1			0.1	0.1			0.1	0.1			0.1	0.1			0.1	0.1
242.5		0.1	0.09			0.09	0.1			0.1	0.1			0.1	0.1			0.1	0.1			0.1	0.1			0.1	0.1			0.1	0.1
243		0.1	0.09			0.09	0.1			0.1	0.1			0.1	0.1			0.1	0.1			0.1	0.1			0.1	0.1			0.1	0.1
243.01		0.1	0.09			0.09	0.1			0.1	0.1			0.1	0.1			0.1	0.1			0.1	0.1			0.1	0.1			0.1	0.1
243.16		0.1	0.09			0.09	0.1			0.1	0.1			0.1	0.1			0.1	0.1			0.1	0.1			0.1	0.1			0.1	0.1
243.5		0.1	0.09			0.09	0.1			0.1	0.1			0.1	0.1			0.1	0.1			0.1	0.1			0.1	0.1			0.1	0.1
244		0.1	0.09			0.09	0.1			0.1	0.1			0.1	0.1			0.1	0.1			0.1	0.1			0.1	0.1			0.1	0.1
244.5		0.1	0.09			0.09	0.1			0.1	0.1			0.1	0.1			0.1	0.1			0.1	0.1			0.1	0.1			0.1	0.1
245		0.1	0.09			0.09	0.1			0.1	0.1			0.1	0.1			0.1	0.1			0.1	0.1			0.1	0.1			0.1	0.1
245.5		0.1	0.09			0.09	0.1			0.1	0.1			0.1	0.1			0.1	0.1			0.1	0.1			0.1	0.1			0.1	0.1
245.99		0.1	0.09			0.09	0.1			0.1	0.1			0.1	0.1			0.1	0.1			0.1	0.1			0.1	0.1			0.1	0.1
246		0.1	0.09			0.09	0.1			0.1	0.1			0.1	0.1			0.1	0.1			0.1	0.1			0.1	0.1			0.1	0.1
246.15		0.1	0.09			0.09	0.1			0.1	0.1			0.1	0.1			0.1	0.1			0.1	0.1			0.1	0.1			0.1	0.1
246.5		0.1	0.09			0.09	0.1			0.1	0.1			0.1	0.1			0.1	0.1			0.1	0.1			0.1	0.1			0.1	0.1
246.98		0.1	0.09			0.09	0.1			0.1	0.1			0.1	0.1			0.1	0.1			0.1	0.1			0.1	0.1			0.1	0.1
247		0.1	0.09			0.09	0.1			0.1	0.1			0.1	0.1			0.1	0.1			0.1	0.1			0.1	0.1			0.1	0.1
247.5		0.1	0.09			0.09	0.1			0.1	0.1			0.1	0.1			0.1	0.1			0.1	0.1			0.1	0.1			0.1	0.1
248		0.1	0.09			0.09	0.1			0.1	0.1			0.1	0.1			0.1	0.1			0.1	0.1			0.1	0.1			0.1	0.1
248.1		0.1	0.09			0.09	0.1			0.1	0.1			0.1	0.1			0.1	0.1			0.1	0.1			0.1	0.1			0.1	0.1
248.25		0.1	0.09			0.09	0.1			0.1	0.1			0.1	0.1			0.1	0.1			0.1	0.1			0.1	0.1			0.1	0.1
248.5		0.1	0.09			0.09	0.1			0.1	0.1			0.1	0.1			0.1	0.1			0.1	0.1			0.1	0.1			0.1	0.1
249		0.1	0.09			0.09	0.1			0.1	0.1			0.1	0.1			0.1	0.1			0.1	0.1			0.1	0.1			0.1	0.1
249.5		0.1	0.09			0.09	0.1			0.1	0.1			0.1	0.1			0.1	0.1			0.1	0.1			0.1	0.1			0.1	0.1
249.65		0.1	0.09			0.09	0.1			0.1	0.1			0.1	0.1			0.1	0.1			0.1	0.1			0.1	0.1			0.1	0.1
250		0.1	0.09			0.09	0.1			0.1	0.1			0.1	0.1			0.1	0.1			0.1	0.1			0.1	0.1			0.1	0.1

## Sheet: Muscle_activat._incisor_bite
Muscle activation
Incisor biting
		Superficial masseter			Posterior deep masseter				Anterior zygo.mandibularis				Posterior zygo.mandibularis				Superficial temporalis					Deep temporalis				Medial pterygoid				Lateral pterygoid
Time (ms)		Balancing	Working			Balancing	Working			Balancing	Working			Balancing	Working			Balancing	Working			Balancing	Working			Balancing	Working			Balancing	Working
0		0.1	0.1			0.1	0.1			0.1	0.1			0.1	0.1			0.1	0.1			0.1	0.1			0.1	0.1			0.1	0.1
0.5		0.1	0.1			0.1	0.1			0.1	0.1			0.1	0.1			0.1	0.1			0.1	0.1			0.1	0.1			0.1	0.1
1		0.1	0.1			0.1	0.1			0.1	0.1			0.1	0.1			0.1	0.1			0.1	0.1			0.1	0.1			0.1	0.1
1.36		0.1	0.1			0.1	0.1			0.1	0.1			0.1	0.1			0.1	0.1			0.1	0.1			0.1	0.1			0.1	0.1
1.5		0.1	0.1			0.1	0.1			0.1	0.1			0.1	0.1			0.1	0.1			0.1	0.1			0.1	0.1			0.1	0.1
2		0.1	0.1			0.1	0.1			0.1	0.1			0.1	0.1			0.1	0.1			0.1	0.1			0.1	0.1			0.1	0.1
2.5		0.1	0.1			0.1	0.1			0.1	0.1			0.1	0.1			0.1	0.1			0.1	0.1			0.1	0.1			0.1	0.1
3		0.1	0.1			0.1	0.1			0.1	0.1			0.1	0.1			0.1	0.1			0.1	0.1			0.1	0.1			0.1	0.1
3.5		0.1	0.1			0.1	0.1			0.1	0.1			0.1	0.1			0.1	0.1			0.1	0.1			0.1	0.1			0.1	0.1
4		0.1	0.1			0.1	0.1			0.1	0.1			0.1	0.1			0.1	0.1			0.1	0.1			0.1	0.1			0.1	0.1
4.5		0.1	0.1			0.1	0.1			0.1	0.1			0.1	0.1			0.1	0.1			0.1	0.1			0.1	0.1			0.1	0.1
5		0.1	0.1			0.1	0.1			0.1	0.1			0.1	0.1			0.1	0.1			0.1	0.1			0.1	0.1			0.1	0.1
5.5		0.1	0.1			0.1	0.1			0.1	0.1			0.1	0.1			0.1	0.1			0.1	0.1			0.1	0.1			0.1	0.1
6		0.1	0.1			0.1	0.1			0.1	0.1			0.1	0.1			0.1	0.1			0.1	0.1			0.1	0.1			0.1	0.1
6.5		0.1	0.1			0.1	0.1			0.1	0.1			0.1	0.1			0.1	0.1			0.1	0.1			0.1	0.1			0.1	0.1
7		0.1	0.1			0.1	0.1			0.1	0.1			0.1	0.1			0.1	0.1			0.1	0.1			0.1	0.1			0.1	0.1
7.5		0.1	0.1			0.1	0.1			0.1	0.1			0.1	0.1			0.1	0.1			0.1	0.1			0.1	0.1			0.1	0.1
8		0.1	0.1			0.1	0.1			0.1	0.1			0.1	0.1			0.1	0.1			0.1	0.1			0.1	0.1			0.1	0.1
8.5		0.1	0.1			0.1	0.1			0.1	0.1			0.1	0.1			0.1	0.1			0.1	0.1			0.1	0.1			0.1	0.1
9		0.1	0.1			0.1	0.1			0.1	0.1			0.1	0.1			0.1	0.1			0.1	0.1			0.1	0.1			0.1	0.1
9.5		0.1	0.1			0.1	0.1			0.1	0.1			0.1	0.1			0.1	0.1			0.1	0.1			0.1	0.1			0.1	0.1
10		0.1	0.1			0.1	0.1			0.1	0.1			0.1	0.1			0.1	0.1			0.1	0.1			0.1	0.1			0.1	0.1
10.5		0.1	0.1			0.1	0.1			0.1	0.1			0.1	0.1			0.1	0.1			0.1	0.1			0.1	0.1			0.1	0.1
11		0.1	0.1			0.1	0.1			0.1	0.1			0.1	0.1			0.1	0.1			0.1	0.1			0.1	0.1			0.1	0.1
11.5		0.1	0.1			0.1	0.1			0.1	0.1			0.1	0.1			0.1	0.1			0.1	0.1			0.1	0.1			0.1	0.1
11.59		0.1	0.1			0.1	0.1			0.1	0.1			0.1	0.1			0.1	0.1			0.1	0.1			0.1	0.1			0.1	0.1
12		0.1	0.1			0.1	0.1			0.1	0.1			0.1	0.1			0.1	0.1			0.1	0.1			0.1	0.1			0.1	0.1
12.5		0.1	0.1			0.1	0.1			0.1	0.1			0.1	0.1			0.1	0.1			0.1	0.1			0.1	0.1			0.1	0.1
13		0.1	0.1			0.1	0.1			0.1	0.1			0.1	0.1			0.1	0.1			0.1	0.1			0.1	0.1			0.1	0.1
13.5		0.1	0.1			0.1	0.1			0.1	0.1			0.1	0.1			0.1	0.1			0.1	0.1			0.1	0.1			0.1	0.1
14		0.1	0.1			0.1	0.1			0.1	0.1			0.1	0.1			0.1	0.1			0.1	0.1			0.1	0.1			0.1	0.1
14.5		0.1	0.1			0.1	0.1			0.1	0.1			0.1	0.1			0.1	0.1			0.1	0.1			0.1	0.1			0.1	0.1
14.59		0.1	0.1			0.1	0.1			0.1	0.1			0.1	0.1			0.1	0.1			0.1	0.1			0.1	0.1			0.1	0.1
15		0.1	0.1			0.1	0.1			0.1	0.1			0.1	0.1			0.1	0.1			0.1	0.1			0.1	0.1			0.1	0.1
15.5		0.1	0.1			0.1	0.1			0.1	0.1			0.1	0.1			0.1	0.1			0.1	0.1			0.1	0.1			0.1	0.1
16		0.1	0.1			0.1	0.1			0.1	0.1			0.1	0.1			0.1	0.1			0.1	0.1			0.1	0.1			0.1	0.1
16.5		0.1	0.1			0.1	0.1			0.1	0.1			0.1	0.1			0.1	0.1			0.1	0.1			0.1	0.1			0.1	0.1
17		0.1	0.1			0.1	0.1			0.1	0.1			0.1	0.1			0.1	0.1			0.1	0.1			0.1	0.1			0.1	0.1
17.27		0.1	0.1			0.1	0.1			0.1	0.1			0.1	0.1			0.1	0.1			0.1	0.1			0.1	0.1			0.1	0.1
17.5		0.1	0.1			0.1	0.1			0.1	0.1			0.1	0.1			0.1	0.1			0.1	0.1			0.1	0.1			0.1	0.1
18		0.1	0.1			0.1	0.1			0.1	0.1			0.1	0.1			0.1	0.1			0.1	0.1			0.1	0.1			0.1	0.1
18.5		0.1	0.1			0.1	0.1			0.1	0.1			0.1	0.1			0.1	0.1			0.1	0.1			0.1	0.1			0.1	0.1
19		0.1	0.1			0.1	0.1			0.1	0.1			0.1	0.1			0.1	0.1			0.1	0.1			0.1	0.1			0.1	0.1
19.5		0.1	0.1			0.1	0.1			0.1	0.1			0.1	0.1			0.1	0.1			0.1	0.1			0.1	0.1			0.1	0.1
20		0.1	0.1			0.1	0.1			0.1	0.1			0.1	0.1			0.1	0.1			0.1	0.1			0.1	0.1			0.1	0.1
20.5		0.1	0.1			0.1	0.1			0.1	0.1			0.1	0.1			0.1	0.1			0.1	0.1			0.1	0.1			0.1	0.1
20.78		0.1	0.1			0.1	0.1			0.1	0.1			0.1	0.1			0.1	0.1			0.1	0.1			0.1	0.1			0.1	0.1
21		0.1	0.1			0.1	0.1			0.1	0.1			0.1	0.1			0.1	0.1			0.1	0.1			0.1	0.1			0.1	0.1
21.5		0.1	0.1			0.1	0.1			0.1	0.1			0.1	0.1			0.1	0.1			0.1	0.1			0.1	0.1			0.1	0.1
22		0.1	0.1			0.1	0.1			0.1	0.1			0.1	0.1			0.1	0.1			0.1	0.1			0.1	0.1			0.1	0.1
22.5		0.1	0.1			0.1	0.1			0.1	0.1			0.1	0.1			0.1	0.1			0.1	0.1			0.1	0.1			0.1	0.1
23		0.1	0.1			0.1	0.1			0.1	0.1			0.1	0.1			0.1	0.1			0.1	0.1			0.1	0.1			0.1	0.1
23.5		0.1	0.1			0.1	0.1			0.1	0.1			0.1	0.1			0.1	0.1			0.1	0.1			0.1	0.1			0.1	0.1
24		0.1	0.1			0.1	0.1			0.1	0.1			0.1	0.1			0.1	0.1			0.1	0.1			0.1	0.1			0.1	0.1
24.5		0.1	0.1			0.1	0.1			0.1	0.1			0.1	0.1			0.1	0.1			0.1	0.1			0.1	0.1			0.1	0.1
25		0.1	0.1			0.1	0.1			0.1	0.1			0.1	0.1			0.1	0.1			0.1	0.1			0.1	0.1			0.1	0.1
25.5		0.1	0.1			0.1	0.1			0.1	0.1			0.1	0.1			0.1	0.1			0.1	0.1			0.1	0.1			0.1	0.1
26		0.1	0.1			0.1	0.1			0.1	0.1			0.1	0.1			0.1	0.1			0.1	0.1			0.1	0.1			0.1	0.1
26.5		0.1	0.1			0.1	0.1			0.1	0.1			0.1	0.1			0.1	0.1			0.1	0.1			0.1	0.1			0.1	0.1
27		0.1	0.1			0.1	0.1			0.1	0.1			0.1	0.1			0.1	0.1			0.1	0.1			0.1	0.1			0.1	0.1
27.5		0.1	0.1			0.1	0.1			0.1	0.1			0.1	0.1			0.1	0.1			0.1	0.1			0.1	0.1			0.1	0.1
28		0.1	0.1			0.1	0.1			0.1	0.1			0.1	0.1			0.1	0.1			0.1	0.1			0.1	0.1			0.1	0.1
28.5		0.1	0.1			0.1	0.1			0.1	0.1			0.1	0.1			0.1	0.1			0.1	0.1			0.1	0.1			0.1	0.1
29		0.1	0.1			0.1	0.1			0.1	0.1			0.1	0.1			0.1	0.1			0.1	0.1			0.1	0.1			0.1	0.1
29.5		0.1	0.1			0.1	0.1			0.1	0.1			0.1	0.1			0.1	0.1			0.1	0.1			0.1	0.1			0.1	0.1
30		0.1	0.1			0.1	0.1			0.1	0.1			0.1	0.1			0.1	0.1			0.1	0.1			0.1	0.1			0.1	0.1
30.5		0.1	0.1			0.1	0.1			0.1	0.1			0.1	0.1			0.1	0.1			0.1	0.1			0.1	0.1			0.1	0.1
31		0.1	0.1			0.1	0.1			0.1	0.1			0.1	0.1			0.1	0.1			0.1	0.1			0.1	0.1			0.1	0.1
31.27		0.1	0.1			0.1	0.1			0.1	0.1			0.1	0.1			0.1	0.1			0.1	0.1			0.1	0.1			0.1	0.1
31.5		0.1	0.1			0.1	0.1			0.1	0.1			0.1	0.1			0.1	0.1			0.1	0.1			0.1	0.1			0.1	0.1
32		0.1	0.1			0.1	0.1			0.1	0.1			0.1	0.1			0.1	0.1			0.1	0.1			0.1	0.1			0.1	0.1
32.5		0.1	0.1			0.1	0.1			0.1	0.1			0.1	0.1			0.1	0.1			0.1	0.1			0.1	0.1			0.1	0.1
33		0.1	0.1			0.1	0.1			0.1	0.1			0.1	0.1			0.1	0.1			0.1	0.1			0.1	0.1			0.1	0.1
33.5		0.1	0.1			0.1	0.1			0.1	0.1			0.1	0.1			0.1	0.1			0.1	0.1			0.1	0.1			0.1	0.1
34		0.1	0.1			0.1	0.1			0.1	0.1			0.1	0.1			0.1	0.1			0.1	0.1			0.1	0.1			0.1	0.1
34.5		0.1	0.1			0.1	0.1			0.1	0.1			0.1	0.1			0.1	0.1			0.1	0.1			0.1	0.1			0.1	0.1
35		0.1	0.1			0.1	0.1			0.1	0.1			0.1	0.1			0.1	0.1			0.1	0.1			0.1	0.1			0.1	0.1
35.5		0.1	0.1			0.1	0.1			0.1	0.1			0.1	0.1			0.1	0.1			0.1	0.1			0.1	0.1			0.1	0.1
36		0.1	0.1			0.1	0.1			0.1	0.1			0.1	0.1			0.1	0.1			0.1	0.1			0.1	0.1			0.1	0.1
36.5		0.1	0.1			0.1	0.1			0.1	0.1			0.1	0.1			0.1	0.1			0.1	0.1			0.1	0.1			0.1	0.1
37		0.1	0.1			0.1	0.1			0.1	0.1			0.1	0.1			0.1	0.1			0.1	0.1			0.1	0.1			0.1	0.1
37.5		0.1	0.1			0.1	0.1			0.1	0.1			0.1	0.1			0.1	0.1			0.1	0.1			0.1	0.1			0.1	0.1
38		0.1	0.1			0.1	0.1			0.1	0.1			0.1	0.1			0.1	0.1			0.1	0.1			0.1	0.1			0.1	0.1
38.5		0.1	0.1			0.1	0.1			0.1	0.1			0.1	0.1			0.1	0.1			0.1	0.1			0.1	0.1			0.1	0.1
39		0.1	0.1			0.1	0.1			0.1	0.1			0.1	0.1			0.1	0.1			0.1	0.1			0.1	0.1			0.1	0.1
39.5		0.1	0.1			0.1	0.1			0.1	0.1			0.1	0.1			0.1	0.1			0.1	0.1			0.1	0.1			0.1	0.1
40		0.1	0.1			0.1	0.1			0.1	0.1			0.1	0.1			0.1	0.1			0.1	0.1			0.1	0.1			0.1	0.1
40.5		0.1	0.1			0.1	0.1			0.1	0.1			0.1	0.1			0.1	0.1			0.1	0.1			0.1	0.1			0.1	0.1
41		0.1	0.1			0.1	0.1			0.1	0.1			0.1	0.1			0.1	0.1			0.1	0.1			0.1	0.1			0.1	0.1
41.5		0.1	0.1			0.1	0.1			0.1	0.1			0.1	0.1			0.1	0.1			0.1	0.1			0.1	0.1			0.1	0.1
42		0.1	0.1			0.1	0.1			0.1	0.1			0.1	0.1			0.1	0.1			0.1	0.1			0.1	0.1			0.1	0.1
42.5		0.1	0.1			0.1	0.1			0.1	0.1			0.1	0.1			0.1	0.1			0.1	0.1			0.1	0.1			0.1	0.1
43		0.1	0.1			0.1	0.1			0.1	0.1			0.1	0.1			0.1	0.1			0.1	0.1			0.1	0.1			0.1	0.1
43.5		0.1	0.1			0.1	0.1			0.1	0.1			0.1	0.1			0.1	0.1			0.1	0.1			0.1	0.1			0.1	0.1
44		0.1	0.1			0.1	0.1			0.1	0.1			0.1	0.1			0.1	0.1			0.1	0.1			0.1	0.1			0.1	0.1
44.5		0.1	0.1			0.1	0.1			0.1	0.1			0.1	0.1			0.1	0.1			0.1	0.1			0.1	0.1			0.1	0.1
45		0.1	0.1			0.1	0.1			0.1	0.1			0.1	0.1			0.1	0.1			0.1	0.1			0.1	0.1			0.1	0.1
45.5		0.1	0.1			0.1	0.1			0.1	0.1			0.1	0.1			0.1	0.1			0.1	0.1			0.1	0.1			0.1	0.1
46		0.1	0.1			0.1	0.1			0.1	0.1			0.1	0.1			0.1	0.1			0.1	0.1			0.1	0.1			0.1	0.1
46.5		0.1	0.1			0.1	0.1			0.1	0.1			0.1	0.1			0.1	0.1			0.1	0.1			0.1	0.1			0.1	0.1
47		0.1	0.1			0.1	0.1			0.1	0.1			0.1	0.1			0.1	0.1			0.1	0.1			0.1	0.1			0.1	0.1
47.28		0.1	0.1			0.1	0.1			0.1	0.1			0.1	0.1			0.1	0.1			0.1	0.1			0.1	0.1			0.1	0.1
47.5		0.1	0.1			0.1	0.1			0.1	0.1			0.1	0.1			0.1	0.1			0.1	0.1			0.1	0.1			0.1	0.1
48		0.1	0.1			0.1	0.1			0.1	0.1			0.1	0.1			0.1	0.1			0.1	0.1			0.1	0.1			0.1	0.1
48.5		0.1	0.1			0.1	0.1			0.1	0.1			0.1	0.1			0.1	0.1			0.1	0.1			0.1	0.1			0.1	0.1
49		0.1	0.1			0.1	0.1			0.1	0.1			0.1	0.1			0.1	0.1			0.1	0.1			0.1	0.1			0.1	0.1
49.5		0.1	0.1			0.1	0.1			0.1	0.1			0.1	0.1			0.1	0.1			0.1	0.1			0.1	0.1			0.1	0.1
50		0.1	0.1			0.1	0.1			0.1	0.1			0.1	0.1			0.1	0.1			0.1	0.1			0.1	0.1			0.1	0.1
50.5		0.1	0.1			0.1	0.1			0.1	0.1			0.1	0.1			0.1	0.1			0.1	0.1			0.1	0.1			0.1	0.1
51		0.1	0.1			0.1	0.1			0.1	0.1			0.1	0.1			0.1	0.1			0.1	0.1			0.1	0.1			0.1	0.1
51.2		0.1	0.1			0.1	0.1			0.1	0.1			0.1	0.1			0.1	0.1			0.1	0.1			0.1	0.1			0.1	0.1
51.5		0.1	0.1			0.1	0.1			0.1	0.1			0.1	0.1			0.1	0.1			0.1	0.1			0.1	0.1			0.1	0.1
52		0.1	0.1			0.1	0.1			0.1	0.1			0.1	0.1			0.1	0.1			0.1	0.1			0.1	0.1			0.1	0.1
52.5		0.1	0.1			0.1	0.1			0.1	0.1			0.1	0.1			0.1	0.1			0.1	0.1			0.1	0.1			0.1	0.1
53		0.1	0.1			0.1	0.1			0.1	0.1			0.1	0.1			0.1	0.1			0.1	0.1			0.1	0.1			0.1	0.1
53.5		0.1	0.1			0.1	0.1			0.1	0.1			0.1	0.1			0.1	0.1			0.1	0.1			0.1	0.1			0.1	0.1
54		0.1	0.1			0.1	0.1			0.1	0.1			0.1	0.1			0.1	0.1			0.1	0.1			0.1	0.1			0.1	0.1
54.5		0.1	0.1			0.1	0.1			0.1	0.1			0.1	0.1			0.1	0.1			0.1	0.1			0.1	0.1			0.1	0.1
55		0.1	0.1			0.1	0.1			0.1	0.1			0.1	0.1			0.1	0.1			0.1	0.1			0.1	0.1			0.1	0.1
55.5		0.1	0.1			0.1	0.1			0.1	0.1			0.1	0.1			0.1	0.1			0.1	0.1			0.1	0.1			0.1	0.1
56		0.1	0.1			0.1	0.1			0.1	0.1			0.1	0.1			0.1	0.1			0.1	0.1			0.1	0.1			0.1	0.1
56.5		0.1	0.1			0.1	0.1			0.1	0.1			0.1	0.1			0.1	0.1			0.1	0.1			0.1	0.1			0.1	0.1
57		0.1	0.1			0.1	0.1			0.1	0.1			0.1	0.1			0.1	0.1			0.1	0.1			0.1	0.1			0.1	0.1
57.5		0.1	0.1			0.1	0.1			0.1	0.1			0.1	0.1			0.1	0.1			0.1	0.1			0.1	0.1			0.1	0.1
58		0.1	0.1			0.1	0.1			0.1	0.1			0.1	0.1			0.1	0.1			0.1	0.1			0.1	0.1			0.1	0.1
58.5		0.1	0.1			0.1	0.1			0.1	0.1			0.1	0.1			0.1	0.1			0.1	0.1			0.1	0.1			0.1	0.1
59		0.1	0.1			0.1	0.1			0.1	0.1			0.1	0.1			0.1	0.1			0.1	0.1			0.1	0.1			0.1	0.1
59.5		0.1	0.1			0.1	0.1			0.1	0.1			0.1	0.1			0.1	0.1			0.1	0.1			0.1	0.1			0.1	0.1
60		0.1	0.1			0.1	0.1			0.1	0.1			0.1	0.1			0.1	0.1			0.1	0.1			0.1	0.1			0.1	0.1
60.5		0.1	0.1			0.1	0.1			0.1	0.1			0.1	0.1			0.1	0.1			0.1	0.1			0.1	0.1			0.1	0.1
61		0.1	0.1			0.1	0.1			0.1	0.1			0.1	0.1			0.1	0.1			0.1	0.1			0.1	0.1			0.1	0.1
61.5		0.1	0.1			0.1	0.1			0.1	0.1			0.1	0.1			0.1	0.1			0.1	0.1			0.1	0.1			0.1	0.1
62		0.1	0.1			0.1	0.1			0.1	0.1			0.1	0.1			0.1	0.1			0.1	0.1			0.1	0.1			0.1	0.1
62.5		0.1	0.1			0.1	0.1			0.1	0.1			0.1	0.1			0.1	0.1			0.1	0.1			0.1	0.1			0.1	0.1
63		0.1	0.1			0.1	0.1			0.1	0.1			0.1	0.1			0.1	0.1			0.1	0.1			0.1	0.1			0.1	0.1
63.5		0.1	0.1			0.1	0.1			0.1	0.1			0.1	0.1			0.1	0.1			0.1	0.1			0.1	0.1			0.1	0.1
64		0.1	0.1			0.1	0.1			0.1	0.1			0.1	0.1			0.1	0.1			0.1	0.1			0.1	0.1			0.1	0.1
64.2		0.1	0.1			0.1	0.1			0.1	0.1			0.1	0.1			0.1	0.1			0.1	0.1			0.1	0.1			0.1	0.1
64.5		0.1	0.1			0.1	0.1			0.1	0.1			0.1	0.1			0.1	0.1			0.1	0.1			0.1	0.1			0.1	0.1
65		0.1	0.1			0.1	0.1			0.1	0.1			0.1	0.1			0.1	0.1			0.1	0.1			0.1	0.1			0.1	0.1
65.5		0.1	0.1			0.1	0.1			0.1	0.1			0.1	0.1			0.1	0.1			0.1	0.1			0.1	0.1			0.1	0.1
66		0.1	0.1			0.1	0.1			0.1	0.1			0.1	0.1			0.1	0.1			0.1	0.1			0.1	0.1			0.1	0.1
66.5		0.1	0.1			0.1	0.1			0.1	0.1			0.1	0.1			0.1	0.1			0.1	0.1			0.1	0.1			0.1	0.1
67		0.1	0.1			0.1	0.1			0.1	0.1			0.1	0.1			0.1	0.1			0.1	0.1			0.1	0.1			0.1	0.1
67.5		0.1	0.1			0.1	0.1			0.1	0.1			0.1	0.1			0.1	0.1			0.1	0.1			0.1	0.1			0.1	0.1
68		0.1	0.1			0.1	0.1			0.1	0.1			0.1	0.1			0.1	0.1			0.1	0.1			0.1	0.1			0.1	0.1
68.21		0.1	0.1			0.1	0.1			0.1	0.1			0.1	0.1			0.1	0.1			0.1	0.1			0.1	0.1			0.1	0.1
68.5		0.1	0.1			0.1	0.1			0.1	0.1			0.1	0.1			0.1	0.1			0.1	0.1			0.1	0.1			0.1	0.1
69		0.1	0.1			0.1	0.1			0.1	0.1			0.1	0.1			0.1	0.1			0.1	0.1			0.1	0.1			0.1	0.1
69.5		0.1	0.1			0.1	0.1			0.1	0.1			0.1	0.1			0.1	0.1			0.1	0.1			0.1	0.1			0.1	0.1
70		0.1	0.1			0.1	0.1			0.1	0.1			0.1	0.1			0.1	0.1			0.1	0.1			0.1	0.1			0.1	0.1
70.5		0.1	0.1			0.1	0.1			0.1	0.1			0.1	0.1			0.1	0.1			0.1	0.1			0.1	0.1			0.1	0.1
71		0.1	0.1			0.1	0.1			0.1	0.1			0.1	0.1			0.1	0.1			0.1	0.1			0.1	0.1			0.1	0.1
71.5		0.1	0.1			0.1	0.1			0.1	0.1			0.1	0.1			0.1	0.1			0.1	0.1			0.1	0.1			0.1	0.1
72		0.1	0.1			0.1	0.1			0.1	0.1			0.1	0.1			0.1	0.1			0.1	0.1			0.1	0.1			0.1	0.1
72.5		0.1	0.1			0.1	0.1			0.1	0.1			0.1	0.1			0.1	0.1			0.1	0.1			0.1	0.1			0.1	0.1
73		0.1	0.1			0.1	0.1			0.1	0.1			0.1	0.1			0.1	0.1			0.1	0.1			0.1	0.1			0.1	0.1
73.42		0.1	0.1			0.1	0.1			0.1	0.1			0.1	0.1			0.1	0.1			0.1	0.1			0.1	0.1			0.1	0.1
73.5		0.1	0.1			0.1	0.1			0.1	0.1			0.1	0.1			0.1	0.1			0.1	0.1			0.1	0.1			0.1	0.1
74		0.1	0.1			0.1	0.1			0.1	0.1			0.1	0.1			0.1	0.1			0.1	0.1			0.1	0.1			0.1	0.1
74.5		0.1	0.1			0.1	0.1			0.1	0.1			0.1	0.1			0.1	0.1			0.1	0.1			0.1	0.1			0.1	0.1
75		0.1	0.1			0.1	0.1			0.1	0.1			0.1	0.1			0.1	0.1			0.1	0.1			0.1	0.1			0.1	0.1
75.5		0.1	0.1			0.1	0.1			0.1	0.1			0.1	0.1			0.1	0.1			0.1	0.1			0.1	0.1			0.1	0.1
76		0.1	0.1			0.1	0.1			0.1	0.1			0.1	0.1			0.1	0.1			0.1	0.1			0.1	0.1			0.1	0.1
76.35		0.1	0.1			0.1	0.1			0.1	0.1			0.1	0.1			0.1	0.1			0.1	0.1			0.1	0.1			0.1	0.1
76.5		0.1	0.1			0.1	0.1			0.1	0.1			0.1	0.1			0.1	0.1			0.1	0.1			0.1	0.1			0.1	0.1
77		0.1	0.1			0.1	0.1			0.1	0.1			0.1	0.1			0.1	0.1			0.1	0.1			0.1	0.1			0.1	0.1
77.5		0.1	0.1			0.1	0.1			0.1	0.1			0.1	0.1			0.1	0.1			0.1	0.1			0.1	0.1			0.1	0.1
78		0.1	0.1			0.1	0.1			0.1	0.1			0.1	0.1			0.1	0.1			0.1	0.1			0.1	0.1			0.1	0.1
78.5		0.1	0.1			0.1	0.1			0.1	0.1			0.1	0.1			0.1	0.1			0.1	0.1			0.1	0.1			0.1	0.1
79		0.1	0.1			0.1	0.1			0.1	0.1			0.1	0.1			0.1	0.1			0.1	0.1			0.1	0.1			0.1	0.1
79.5		0.1	0.1			0.1	0.1			0.1	0.1			0.1	0.1			0.1	0.1			0.1	0.1			0.1	0.1			0.1	0.1
80		0.1	0.1			0.1	0.1			0.1	0.1			0.1	0.1			0.1	0.1			0.1	0.1			0.1	0.1			0.1	0.1
80.5		0.1	0.1			0.1	0.1			0.1	0.1			0.1	0.1			0.1	0.1			0.1	0.1			0.1	0.1			0.1	0.1
81		0.1	0.1			0.1	0.1			0.1	0.1			0.1	0.1			0.1	0.1			0.1	0.1			0.1	0.1			0.1	0.1
81.5		0.1	0.1			0.1	0.1			0.1	0.1			0.1	0.1			0.1	0.1			0.1	0.1			0.1	0.1			0.1	0.1
82		0.1	0.1			0.1	0.1			0.1	0.1			0.1	0.1			0.1	0.1			0.1	0.1			0.1	0.1			0.1	0.1
82.5		0.1	0.1			0.1	0.1			0.1	0.1			0.1	0.1			0.1	0.1			0.1	0.1			0.1	0.1			0.1	0.1
83		0.1	0.1			0.1	0.1			0.1	0.1			0.1	0.1			0.1	0.1			0.1	0.1			0.1	0.1			0.1	0.1
83.5		0.1	0.1			0.1	0.1			0.1	0.1			0.1	0.1			0.1	0.1			0.1	0.1			0.1	0.1			0.1	0.1
84		0.1	0.1			0.1	0.1			0.1	0.1			0.1	0.1			0.1	0.1			0.1	0.1			0.1	0.1			0.1	0.1
84.5		0.1	0.1			0.1	0.1			0.1	0.1			0.1	0.1			0.1	0.1			0.1	0.1			0.1	0.1			0.1	0.1
85		0.1	0.1			0.1	0.1			0.1	0.1			0.1	0.1			0.1	0.1			0.1	0.1			0.1	0.1			0.1	0.1
85.5		0.1	0.1			0.1	0.1			0.1	0.1			0.1	0.1			0.1	0.1			0.1	0.1			0.1	0.1			0.1	0.1
86		0.1	0.1			0.1	0.1			0.1	0.1			0.1	0.1			0.1	0.1			0.1	0.1			0.1	0.1			0.1	0.1
86.5		0.1	0.1			0.1	0.1			0.1	0.1			0.1	0.1			0.1	0.1			0.1	0.1			0.1	0.1			0.1	0.1
87		0.1	0.1			0.1	0.1			0.1	0.1			0.1	0.1			0.1	0.1			0.1	0.1			0.1	0.1			0.1	0.1
87.5		0.1	0.1			0.1	0.1			0.1	0.1			0.1	0.1			0.1	0.1			0.1	0.1			0.1	0.1			0.1	0.1
88		0.1	0.1			0.1	0.1			0.1	0.1			0.1	0.1			0.1	0.1			0.1	0.1			0.1	0.1			0.1	0.1
88.5		0.1	0.1			0.1	0.1			0.1	0.1			0.1	0.1			0.1	0.1			0.1	0.1			0.1	0.1			0.1	0.1
89		0.1	0.1			0.1	0.1			0.1	0.1			0.1	0.1			0.1	0.1			0.1	0.1			0.1	0.1			0.1	0.1
89.5		0.1	0.1			0.1	0.1			0.1	0.1			0.1	0.1			0.1	0.1			0.1	0.1			0.1	0.1			0.1	0.1
90		0.1	0.1			0.1	0.1			0.1	0.1			0.1	0.1			0.1	0.1			0.1	0.1			0.1	0.1			0.1	0.1
90.5		0.1	0.1			0.1	0.1			0.1	0.1			0.1	0.1			0.1	0.1			0.1	0.1			0.1	0.1			0.1	0.1
91		0.1	0.1			0.1	0.1			0.1	0.1			0.1	0.1			0.1	0.1			0.1	0.1			0.1	0.1			0.1	0.1
91.5		0.1	0.1			0.1	0.1			0.1	0.1			0.1	0.1			0.1	0.1			0.1	0.1			0.1	0.1			0.1	0.1
92		0.1	0.1			0.1	0.1			0.1	0.1			0.1	0.1			0.1	0.1			0.1	0.1			0.1	0.1			0.1	0.1
92.41		0.1	0.1			0.1	0.1			0.1	0.1			0.1	0.1			0.1	0.1			0.1	0.1			0.1	0.1			0.1	0.1
92.5		0.1	0.1			0.1	0.1			0.1	0.1			0.1	0.1			0.1	0.1			0.1	0.1			0.1	0.1			0.1	0.1
93		0.1	0.1			0.1	0.1			0.1	0.1			0.1	0.1			0.1	0.1			0.1	0.1			0.1	0.1			0.1	0.1
93.5		0.1	0.1			0.1	0.1			0.1	0.1			0.1	0.1			0.1	0.1			0.1	0.1			0.1	0.1			0.1	0.1
94		0.1	0.1			0.1	0.1			0.1	0.1			0.1	0.1			0.1	0.1			0.1	0.1			0.1	0.1			0.1	0.1
94.5		0.1	0.1			0.1	0.1			0.1	0.1			0.1	0.1			0.1	0.1			0.1	0.1			0.1	0.1			0.1	0.1
95		0.1	0.1			0.1	0.1			0.1	0.1			0.1	0.1			0.1	0.1			0.1	0.1			0.1	0.1			0.1	0.1
95.5		0.1	0.1			0.1	0.1			0.1	0.1			0.1	0.1			0.1	0.1			0.1	0.1			0.1	0.1			0.1	0.1
95.66		0.1	0.1			0.1	0.1			0.1	0.1			0.1	0.1			0.1	0.1			0.1	0.1			0.1	0.1			0.1	0.1
96		0.1	0.1			0.1	0.1			0.1	0.1			0.1	0.1			0.1	0.1			0.1	0.1			0.1	0.1			0.1	0.1
96.5		0.1	0.1			0.1	0.1			0.1	0.1			0.1	0.1			0.1	0.1			0.1	0.1			0.1	0.1			0.1	0.1
97		0.1	0.1			0.1	0.1			0.1	0.1			0.1	0.1			0.1	0.1			0.1	0.1			0.1	0.1			0.1	0.1
97.5		0.1	0.1			0.1	0.1			0.1	0.1			0.1	0.1			0.1	0.1			0.1	0.1			0.1	0.1			0.1	0.1
98		0.1	0.1			0.1	0.1			0.1	0.1			0.1	0.1			0.1	0.1			0.1	0.1			0.1	0.1			0.1	0.1
98.5		0.1	0.1			0.1	0.1			0.1	0.1			0.1	0.1			0.1	0.1			0.1	0.1			0.1	0.1			0.1	0.1
99		0.1	0.1			0.1	0.1			0.1	0.1			0.1	0.1			0.1	0.1			0.1	0.1			0.1	0.1			0.1	0.1
99.5		0.1	0.1			0.1	0.1			0.1	0.1			0.1	0.1			0.1	0.1			0.1	0.1			0.1	0.1			0.1	0.1
100		0.1	0.1			0.1	0.1			0.1	0.1			0.1	0.1			0.1	0.1			0.1	0.1			0.1	0.1			0.1	0.1
100.16		0.1	0.1			0.1	0.1			0.1	0.1			0.1	0.1			0.1	0.1			0.1	0.1			0.1	0.1			0.1	0.1
100.5		0.1	0.1			0.1	0.1			0.1	0.1			0.1	0.1			0.1	0.1			0.1	0.1			0.1	0.1			0.1	0.1
101		0.1	0.1			0.1	0.1			0.1	0.1			0.1	0.1			0.1	0.1			0.1	0.1			0.1	0.1			0.1	0.1
101.5		0.1	0.1			0.1	0.1			0.1	0.1			0.1	0.1			0.1	0.1			0.1	0.1			0.1	0.1			0.1	0.1
102		0.1	0.1			0.1	0.1			0.1	0.1			0.1	0.1			0.1	0.1			0.1	0.1			0.1	0.1			0.1	0.1
102.5		0.1	0.1			0.1	0.1			0.1	0.1			0.1	0.1			0.1	0.1			0.1	0.1			0.1	0.1			0.1	0.1
103		0.1	0.1			0.1	0.1			0.1	0.1			0.1	0.1			0.1	0.1			0.1	0.1			0.1	0.1			0.1	0.1
103.5		0.1	0.1			0.1	0.1			0.1	0.1			0.1	0.1			0.1	0.1			0.1	0.1			0.1	0.1			0.1	0.1
104		0.1	0.1			0.1	0.1			0.1	0.1			0.1	0.1			0.1	0.1			0.1	0.1			0.1	0.1			0.1	0.1
104.5		0.1	0.1			0.1	0.1			0.1	0.1			0.1	0.1			0.1	0.1			0.1	0.1			0.1	0.1			0.1	0.1
104.66		0.1	0.1			0.1	0.1			0.1	0.1			0.1	0.1			0.1	0.1			0.1	0.1			0.1	0.1			0.1	0.1
105		0.1	0.1			0.1	0.1			0.1	0.1			0.1	0.1			0.1	0.1			0.1	0.1			0.1	0.1			0.1	0.1
105.5		0.1	0.1			0.1	0.1			0.1	0.1			0.1	0.1			0.1	0.1			0.1	0.1			0.1	0.1			0.1	0.1
106		0.1	0.1			0.1	0.1			0.1	0.1			0.1	0.1			0.1	0.1			0.1	0.1			0.1	0.1			0.1	0.1
106.5		0.1	0.1			0.1	0.1			0.1	0.1			0.1	0.1			0.1	0.1			0.1	0.1			0.1	0.1			0.1	0.1
107		0.1	0.1			0.1	0.1			0.1	0.1			0.1	0.1			0.1	0.1			0.1	0.1			0.1	0.1			0.1	0.1
107.5		0.1	0.1			0.1	0.1			0.1	0.1			0.1	0.1			0.1	0.1			0.1	0.1			0.1	0.1			0.1	0.1
108		0.1	0.1			0.1	0.1			0.1	0.1			0.1	0.1			0.1	0.1			0.1	0.1			0.1	0.1			0.1	0.1
108.5		0.1	0.1			0.1	0.1			0.1	0.1			0.1	0.1			0.1	0.1			0.1	0.1			0.1	0.1			0.1	0.1
109		0.1	0.1			0.1	0.1			0.1	0.1			0.1	0.1			0.1	0.1			0.1	0.1			0.1	0.1			0.1	0.1
109.5		0.1	0.1			0.1	0.1			0.1	0.1			0.1	0.1			0.1	0.1			0.1	0.1			0.1	0.1			0.1	0.1
110		0.1	0.1			0.1	0.1			0.1	0.1			0.1	0.1			0.1	0.1			0.1	0.1			0.1	0.1			0.1	0.1
110.16		0.1	0.1			0.1	0.1			0.1	0.1			0.1	0.1			0.1	0.1			0.1	0.1			0.1	0.1			0.1	0.1
110.5		0.1	0.1			0.1	0.1			0.1	0.1			0.1	0.1			0.1	0.1			0.1	0.1			0.1	0.1			0.1	0.1
111		0.1	0.1			0.1	0.1			0.1	0.1			0.1	0.1			0.1	0.1			0.1	0.1			0.1	0.1			0.1	0.1
111.5		0.1	0.1			0.1	0.1			0.1	0.1			0.1	0.1			0.1	0.1			0.1	0.1			0.1	0.1			0.1	0.1
112		0.1	0.1			0.1	0.1			0.1	0.1			0.1	0.1			0.1	0.1			0.1	0.1			0.1	0.1			0.1	0.1
112.5		0.1	0.1			0.1	0.1			0.1	0.1			0.1	0.1			0.1	0.1			0.1	0.1			0.1	0.1			0.1	0.1
113		0.1	0.1			0.1	0.1			0.1	0.1			0.1	0.1			0.1	0.1			0.1	0.1			0.1	0.1			0.1	0.1
113.5		0.1	0.1			0.1	0.1			0.1	0.1			0.1	0.1			0.1	0.1			0.1	0.1			0.1	0.1			0.1	0.1
114		0.1	0.1			0.1	0.1			0.1	0.1			0.1	0.1			0.1	0.1			0.1	0.1			0.1	0.1			0.1	0.1
114.5		0.1	0.1			0.1	0.1			0.1	0.1			0.1	0.1			0.1	0.1			0.1	0.1			0.1	0.1			0.1	0.1
115		0.1	0.1			0.1	0.1			0.1	0.1			0.1	0.1			0.1	0.1			0.1	0.1			0.1	0.1			0.1	0.1
115.5		0.1	0.1			0.1	0.1			0.1	0.1			0.1	0.1			0.1	0.1			0.1	0.1			0.1	0.1			0.1	0.1
116		0.1	0.1			0.1	0.1			0.1	0.1			0.1	0.1			0.1	0.1			0.1	0.1			0.1	0.1			0.1	0.1
116.5		0.1	0.1			0.1	0.1			0.1	0.1			0.1	0.1			0.1	0.1			0.1	0.1			0.1	0.1			0.1	0.1
117		0.1	0.1			0.1	0.1			0.1	0.1			0.1	0.1			0.1	0.1			0.1	0.1			0.1	0.1			0.1	0.1
117.5		0.1	0.1			0.1	0.1			0.1	0.1			0.1	0.1			0.1	0.1			0.1	0.1			0.1	0.1			0.1	0.1
118		0.1	0.1			0.1	0.1			0.1	0.1			0.1	0.1			0.1	0.1			0.1	0.1			0.1	0.1			0.1	0.1
118.5		0.1	0.1			0.1	0.1			0.1	0.1			0.1	0.1			0.1	0.1			0.1	0.1			0.1	0.1			0.1	0.1
119		0.1	0.1			0.1	0.1			0.1	0.1			0.1	0.1			0.1	0.1			0.1	0.1			0.1	0.1			0.1	0.1
119.5		0.1	0.1			0.1	0.1			0.1	0.1			0.1	0.1			0.1	0.1			0.1	0.1			0.1	0.1			0.1	0.1
120		0.1	0.1			0.1	0.1			0.1	0.1			0.1	0.1			0.1	0.1			0.1	0.1			0.1	0.1			0.1	0.1
120.5		0.1	0.1			0.1	0.1			0.1	0.1			0.1	0.1			0.1	0.1			0.1	0.1			0.1	0.1			0.1	0.1
120.66		0.1	0.1			0.1	0.1			0.1	0.1			0.1	0.1			0.1	0.1			0.1	0.1			0.1	0.1			0.1	0.1
121		0.1	0.1			0.1	0.1			0.1	0.1			0.1	0.1			0.1	0.1			0.1	0.1			0.1	0.1			0.1	0.1
121.5		0.1	0.1			0.1	0.1			0.1	0.1			0.1	0.1			0.1	0.1			0.1	0.1			0.1	0.1			0.1	0.1
122		0.1	0.1			0.1	0.1			0.1	0.1			0.1	0.1			0.1	0.1			0.1	0.1			0.1	0.1			0.1	0.1
122.5		0.1	0.1			0.1	0.1			0.1	0.1			0.1	0.1			0.1	0.1			0.1	0.1			0.1	0.1			0.1	0.1
123		0.1	0.1			0.1	0.1			0.1	0.1			0.1	0.1			0.1	0.1			0.1	0.1			0.1	0.1			0.1	0.1
123.5		0.1	0.1			0.1	0.1			0.1	0.1			0.1	0.1			0.1	0.1			0.1	0.1			0.1	0.1			0.1	0.1
124		0.1	0.1			0.1	0.1			0.1	0.1			0.1	0.1			0.1	0.1			0.1	0.1			0.1	0.1			0.1	0.1
124.5		0.1	0.1			0.1	0.1			0.1	0.1			0.1	0.1			0.1	0.1			0.1	0.1			0.1	0.1			0.1	0.1
125		0.1	0.1			0.1	0.1			0.1	0.1			0.1	0.1			0.1	0.1			0.1	0.1			0.1	0.1			0.1	0.1
125.5		0.1	0.1			0.1	0.1			0.1	0.1			0.1	0.1			0.1	0.1			0.1	0.1			0.1	0.1			0.1	0.1
126		0.1	0.1			0.1	0.1			0.1	0.1			0.1	0.1			0.1	0.1			0.1	0.1			0.1	0.1			0.1	0.1
126.09		0.1	0.1			0.1	0.1			0.1	0.1			0.1	0.1			0.1	0.1			0.1	0.1			0.1	0.1			0.1	0.1
126.5		0.1	0.1			0.1	0.1			0.1	0.1			0.1	0.1			0.1	0.1			0.1	0.1			0.1	0.1			0.1	0.1
127		0.1	0.1			0.1	0.1			0.1	0.1			0.1	0.1			0.1	0.1			0.1	0.1			0.1	0.1			0.1	0.1
127.5		0.1	0.1			0.1	0.1			0.1	0.1			0.1	0.1			0.1	0.1			0.1	0.1			0.1	0.1			0.1	0.1
128		0.1	0.1			0.1	0.1			0.1	0.1			0.1	0.1			0.1	0.1			0.1	0.1			0.1	0.1			0.1	0.1
128.5		0.1	0.1			0.1	0.1			0.1	0.1			0.1	0.1			0.1	0.1			0.1	0.1			0.1	0.1			0.1	0.1
128.53		0.1	0.1			0.1	0.1			0.1	0.1			0.1	0.1			0.1	0.1			0.1	0.1			0.1	0.1			0.1	0.1
129		0.1	0.1			0.1	0.1			0.1	0.1			0.1	0.1			0.1	0.1			0.1	0.1			0.1	0.1			0.1	0.1
129.5		0.1	0.1			0.1	0.1			0.1	0.1			0.1	0.1			0.1	0.1			0.1	0.1			0.1	0.1			0.1	0.1
130		0.1	0.1			0.1	0.1			0.1	0.1			0.1	0.1			0.1	0.1			0.1	0.1			0.1	0.1			0.1	0.1
130.5		0.1	0.1			0.1	0.1			0.1	0.1			0.1	0.1			0.1	0.1			0.1	0.1			0.1	0.1			0.1	0.1
131		0.1	0.1			0.1	0.1			0.1	0.1			0.1	0.1			0.1	0.1			0.1	0.1			0.1	0.1			0.1	0.1
131.5		0.1	0.1			0.1	0.1			0.1	0.1			0.1	0.1			0.1	0.1			0.1	0.1			0.1	0.1			0.1	0.1
132		0.1	0.1			0.1	0.1			0.1	0.1			0.1	0.1			0.1	0.1			0.1	0.1			0.1	0.1			0.1	0.1
132.5		0.1	0.1			0.1	0.1			0.1	0.1			0.1	0.1			0.1	0.1			0.1	0.1			0.1	0.1			0.1	0.1
133		0.1	0.1			0.1	0.1			0.1	0.1			0.1	0.1			0.1	0.1			0.1	0.1			0.1	0.1			0.1	0.1
133.5		0.1	0.1			0.1	0.1			0.1	0.1			0.1	0.1			0.1	0.1			0.1	0.1			0.1	0.1			0.1	0.1
134		0.1	0.1			0.1	0.1			0.1	0.1			0.1	0.1			0.1	0.1			0.1	0.1			0.1	0.1			0.1	0.1
134.5		0.1	0.1			0.1	0.1			0.1	0.1			0.1	0.1			0.1	0.1			0.1	0.1			0.1	0.1			0.1	0.1
135		0.1	0.1			0.1	0.1			0.1	0.1			0.1	0.1			0.1	0.1			0.1	0.1			0.1	0.1			0.1	0.1
135.5		0.1	0.1			0.1	0.1			0.1	0.1			0.1	0.1			0.1	0.1			0.1	0.1			0.1	0.1			0.1	0.1
135.91		0.1	0.1			0.1	0.1			0.1	0.1			0.1	0.1			0.1	0.1			0.1	0.1			0.1	0.1			0.1	0.1
136		0.1	0.1			0.1	0.1			0.1	0.1			0.1	0.1			0.1	0.1			0.1	0.1			0.1	0.1			0.1	0.1
136.5		0.1	0.1			0.1	0.1			0.1	0.1			0.1	0.1			0.1	0.1			0.1	0.1			0.1	0.1			0.1	0.1
137		0.1	0.1			0.1	0.1			0.1	0.1			0.1	0.1			0.1	0.1			0.1	0.1			0.1	0.1			0.1	0.1
137.5		0.1	0.1			0.1	0.1			0.1	0.1			0.1	0.1			0.1	0.1			0.1	0.1			0.1	0.1			0.1	0.1
138		0.1	0.1			0.1	0.1			0.1	0.1			0.1	0.1			0.1	0.1			0.1	0.1			0.1	0.1			0.1	0.1
138.5		0.1	0.1			0.1	0.1			0.1	0.1			0.1	0.1			0.1	0.1			0.1	0.1			0.1	0.1			0.1	0.1
139		0.1	0.1			0.1	0.1			0.1	0.1			0.1	0.1			0.1	0.1			0.1	0.1			0.1	0.1			0.1	0.1
139.5		0.1	0.1			0.1	0.1			0.1	0.1			0.1	0.1			0.1	0.1			0.1	0.1			0.1	0.1			0.1	0.1
139.91		0.1	0.1			0.1	0.1			0.1	0.1			0.1	0.1			0.1	0.1			0.1	0.1			0.1	0.1			0.1	0.1
140		0.1	0.1			0.1	0.1			0.1	0.1			0.1	0.1			0.1	0.1			0.1	0.1			0.1	0.1			0.1	0.1
140.5		0.1	0.1			0.1	0.1			0.1	0.1			0.1	0.1			0.1	0.1			0.1	0.1			0.1	0.1			0.1	0.1
141		0.1	0.1			0.1	0.1			0.1	0.1			0.1	0.1			0.1	0.1			0.1	0.1			0.1	0.1			0.1	0.1
141.5		0.1	0.1			0.1	0.1			0.1	0.1			0.1	0.1			0.1	0.1			0.1	0.1			0.1	0.1			0.1	0.1
142		0.1	0.1			0.1	0.1			0.1	0.1			0.1	0.1			0.1	0.1			0.1	0.1			0.1	0.1			0.1	0.1
142.5		0.1	0.1			0.1	0.1			0.1	0.1			0.1	0.1			0.1	0.1			0.1	0.1			0.1	0.1			0.1	0.1
143		0.1	0.1			0.1	0.1			0.1	0.1			0.1	0.1			0.1	0.1			0.1	0.1			0.1	0.1			0.1	0.1
143.5		0.1	0.1			0.1	0.1			0.1	0.1			0.1	0.1			0.1	0.1			0.1	0.1			0.1	0.1			0.1	0.1
143.56		0.1	0.1			0.1	0.1			0.1	0.1			0.1	0.1			0.1	0.1			0.1	0.1			0.1	0.1			0.1	0.1
144		0.1	0.1			0.1	0.1			0.1	0.1			0.1	0.1			0.1	0.1			0.1	0.1			0.1	0.1			0.1	0.1
144.5		0.1	0.1			0.1	0.1			0.1	0.1			0.1	0.1			0.1	0.1			0.1	0.1			0.1	0.1			0.1	0.1
145		0.1	0.1			0.1	0.1			0.1	0.1			0.1	0.1			0.1	0.1			0.1	0.1			0.1	0.1			0.1	0.1
145.5		0.3	0.3			1.04	1.01			0.49	0.45			0.87	0.83			1.59	1.63			1.51	1.51			0.42	0.43			0.16	0.16
146		0.69	0.69			2.83	2.76			1.23	1.12			2.34	2.22			4.44	4.56			4.19	4.22			1.04	1.07			0.26	0.29
146.5		1.07	1.07			4.56	4.45			1.95	1.76			3.75	3.56			7.18	7.38			6.78	6.82			1.63	1.69			0.36	0.4
147		1.44	1.44			6.26	6.11			2.66	2.39			5.15	4.88			9.9	10.16			9.34	9.39			2.22	2.3			0.46	0.52
147.38		1.72	1.72			7.55	7.36			3.19	2.87			6.2	5.88			11.94	12.25			11.27	11.33			2.66	2.75			0.54	0.61
147.5		1.81	1.8			7.95	7.76			3.36	3.02			6.53	6.19			12.58	12.91			11.87	11.93			2.8	2.9			0.56	0.63
147.87		2.08	2.08			9.2	8.98			3.88	3.48			7.55	7.16			14.57	14.96			13.75	13.82			3.23	3.34			0.64	0.72
148		2.17	2.17			9.63	9.4			4.05	3.64			7.91	7.5			15.25	15.66			14.39	14.47			3.38	3.49			0.66	0.75
148.3		2.39	2.39			10.64	10.38			4.47	4.02			8.73	8.28			16.86	17.31			15.91	15.99			3.72	3.86			0.72	0.82
148.5		2.54	2.54			11.33	11.05			4.76	4.28			9.3	8.81			17.95	18.43			16.94	17.03			3.96	4.1			0.76	0.86
148.66		2.66	2.66			11.89	11.6			4.99	4.48			9.75	9.25			18.84	19.34			17.77	17.87			4.15	4.3			0.79	0.9
149		2.92	2.91			13.06	12.74			5.48	4.92			10.71	10.16			20.7	21.25			19.53	19.64			4.55	4.72			0.86	0.98
149.5		3.3	3.3			14.83	14.47			6.21	5.58			12.17	11.53			23.52	24.15			22.19	22.31			5.16	5.35			0.97	1.1
150		3.7	3.7			16.67	16.26			6.97	6.26			13.67	12.96			26.44	27.14			24.94	25.08			5.79	6			1.08	1.22
150.5		4.1	4.1			18.51	18.06			7.74	6.95			15.18	14.39			29.37	30.15			27.71	27.86			6.43	6.66			1.19	1.35
151		4.5	4.5			20.34	19.85			8.5	7.63			16.68	15.81			32.28	33.14			30.45	30.62			7.06	7.31			1.29	1.47
151.07		4.56	4.55			20.6	20.1			8.61	7.73			16.89	16.01			32.7	33.57			30.85	31.02			7.15	7.4			1.31	1.49
151.5		4.9	4.89			22.17	21.63			9.26	8.31			18.18	17.23			35.18	36.12			33.19	33.37			7.68	7.96			1.4	1.6
151.78		5.12	5.12			23.2	22.63			9.68	8.69			19.02	18.02			36.82	37.8			34.73	34.92			8.04	8.33			1.46	1.67
152		5.3	5.29			24.01	23.43			10.02	8.99			19.68	18.66			38.11	39.13			35.96	36.15			8.32	8.62			1.51	1.72
152.5		5.7	5.7			25.86	25.23			10.79	9.68			21.2	20.09			41.05	42.15			38.73	38.94			8.95	9.28			1.62	1.85
152.55		5.74	5.73			26.03	25.4			10.86	9.74			21.34	20.22			41.32	42.43			38.98	39.2			9.01	9.34			1.63	1.86
153		6.1	6.1			27.7	27.03			11.55	10.37			22.71	21.52			43.98	45.16			41.49	41.72			9.59	9.93			1.73	1.97
153.5		6.5	6.5			29.55	28.83			12.32	11.05			24.22	22.95			46.92	48.17			44.26	44.5			10.22	10.59			1.84	2.1
153.84		6.78	6.77			30.8	30.05			12.84	11.52			25.25	23.93			48.91	50.22			46.14	46.39			10.65	11.04			1.91	2.18
153.99		6.89	6.89			31.34	30.58			13.06	11.72			25.69	24.35			49.77	51.1			46.95	47.21			10.84	11.23			1.94	2.22
154		6.9	6.9			31.39	30.62			13.08	11.74			25.73	24.38			49.84	51.17			47.02	47.27			10.85	11.25			1.94	2.22
154.5		7.3	7.29			33.22	32.41			13.84	12.42			27.23	25.8			52.75	54.16			49.76	50.03			11.48	11.9			2.05	2.35
155		7.7	7.69			35.05	34.19			14.6	13.1			28.72	27.22			55.65	57.14			52.5	52.79			12.11	12.55			2.16	2.47
155.5		8.09	8.08			36.86	35.96			15.35	13.77			30.2	28.62			58.53	60.1			55.21	55.52			12.73	13.19			2.27	2.59
155.84		8.36	8.35			38.09	37.16			15.86	14.23			31.21	29.58			60.49	62.11			57.06	57.37			13.15	13.63			2.34	2.68
156		8.49	8.48			38.67	37.72			16.1	14.44			31.69	30.03			61.41	63.05			57.93	58.25			13.35	13.84			2.37	2.72
156.49		8.87	8.86			40.41	39.42			16.83	15.09			33.11	31.38			64.18	65.9			60.54	60.87			13.95	14.46			2.48	2.84
156.5		8.87	8.87			40.45	39.47			16.84	15.11			33.15	31.42			64.25	65.97			60.61	60.94			13.97	14.47			2.48	2.84
156.63		8.97	8.96			40.9	39.91			17.03	15.27			33.52	31.76			64.96	66.7			61.28	61.62			14.12	14.63			2.5	2.87
157		9.26	9.25			42.22	41.2			17.58	15.76			34.6	32.79			67.06	68.86			63.27	63.61			14.58	15.11			2.58	2.96
157.4		9.56	9.55			43.61	42.55			18.15	16.28			35.74	33.87			69.27	71.12			65.34	65.7			15.05	15.6			2.66	3.05
157.5		9.64	9.63			43.97	42.9			18.3	16.41			36.03	34.14			69.84	71.71			65.88	66.24			15.18	15.73			2.69	3.08
158		10.01	10			45.68	44.57			19.02	17.05			37.44	35.48			72.57	74.51			68.46	68.83			15.77	16.34			2.79	3.19
158.17		10.13	10.12			46.25	45.12			19.25	17.26			37.89	35.91			73.46	75.42			69.3	69.67			15.96	16.54			2.82	3.23
158.42		10.32	10.31			47.1	45.96			19.6	17.58			38.6	36.58			74.82	76.83			70.58	70.97			16.25	16.84			2.87	3.29
158.5		10.38	10.37			47.37	46.22			19.71	17.68			38.82	36.78			75.25	77.26			70.98	71.37			16.35	16.94			2.89	3.31
158.55		10.41	10.4			47.52	46.37			19.78	17.74			38.94	36.9			75.49	77.51			71.21	71.6			16.4	16.99			2.9	3.32
158.88		10.65	10.64			48.63	47.45			20.24	18.15			39.85	37.77			77.25	79.33			72.88	73.28			16.78	17.39			2.96	3.39
159		10.74	10.73			49.03	47.83			20.4	18.3			40.17	38.07			77.88	79.97			73.47	73.87			16.91	17.53			2.98	3.42
159.13		10.83	10.82			49.45	48.25			20.58	18.45			40.52	38.4			78.55	80.66			74.1	74.51			17.06	17.68			3.01	3.45
159.5		11.09	11.08			50.64	49.4			21.07	18.89			41.49	39.32			80.44	82.59			75.88	76.29			17.47	18.1			3.08	3.53
159.63		11.18	11.17			51.05	49.81			21.24	19.05			41.83	39.64			81.09	83.27			76.5	76.92			17.61	18.25			3.1	3.56
160		11.43	11.42			52.21	50.94			21.72	19.48			42.78	40.54			82.94	85.16			78.24	78.67			18.01	18.66			3.17	3.64
160.07		11.47	11.46			52.41	51.13			21.81	19.55			42.94	40.69			83.25	85.49			78.54	78.97			18.08	18.73			3.18	3.65
160.19		11.56	11.55			52.82	51.53			21.97	19.7			43.28	41.01			83.9	86.15			79.15	79.58			18.22	18.88			3.21	3.68
160.5		11.77	11.75			53.75	52.44			22.36	20.05			44.04	41.74			85.39	87.68			80.55	80.87			18.54	19.21			3.26	3.74
160.65		11.87	11.85			54.21	52.89			22.55	20.22			44.42	42.09			86.12	88.43			81.18	81.45			18.7	19.38			3.29	3.77
160.9		12.03	12.02			54.97	53.63			22.87	20.5			45.04	42.68			87.32	89.66			82.2	82.36			18.96	19.65			3.33	3.82
161		12.1	12.08			55.27	53.93			22.99	20.62			45.29	42.92			87.81	90.16			82.57	82.71			19.06	19.76			3.35	3.84
161.27		12.28	12.26			56.1	54.73			23.34	20.92			45.96	43.56			89.12	91.51			83.5	83.6			19.34	20.05			3.4	3.9
161.5		12.43	12.41			56.79	55.4			23.62	21.18			46.53	44.09			90.21	92.63			84.28	84.3			19.58	20.29			3.44	3.95
161.61		12.5	12.48			57.11	55.72			23.76	21.3			46.79	44.34			90.73	93.16			84.64	84.63			19.69	20.41			3.46	3.97
162		12.75	12.73			58.26	56.84			24.23	21.73			47.73	45.24			92.56	95.04			85.81	85.79			20.09	20.82			3.53	4.05
162.13		12.83	12.81			58.63	57.2			24.39	21.87			48.04	45.52			93.15	95.64			86.19	86.17			20.21	20.95			3.55	4.07
162.5		13.06	13.05			59.72	58.26			24.84	22.27			48.93	46.37			94.87	96.84			87.29	87.27			20.59	21.34			3.61	4.15
162.89		13.31	13.29			60.84	59.36			25.3	22.69			49.85	47.24			96.66	98.04			88.4	88.39			20.97	21.74			3.68	4.22
163		13.38	13.37			61.17	59.68			25.44	22.81			50.12	47.49			97.05	98.39			88.7	88.69			21.09	21.86			3.7	4.24
163.11		13.45	13.43			61.48	59.98			25.57	22.92			50.37	47.73			97.37	98.72			88.97	88.97			21.19	21.96			3.72	4.27
163.5		13.69	13.67			62.59	61.06			26.03	23.34			51.28	48.59			98.53	99.49			89.96	89.93			21.57	22.36			3.78	4.34
163.83		13.9	13.88			63.54	62			26.43	23.69			52.06	49.34			99.5	99.99			90.73	90.69			21.9	22.7			3.84	4.41
164		14	13.99			64.04	62.48			26.63	23.88			52.47	49.72			99.76	100			91.13	91.09			22.07	22.88			3.87	4.44
164.12		14.08	14.06			64.37	62.8			26.77	24			52.74	49.98			99.93	100			91.39	91.35			22.19	22.99			3.89	4.46
164.5		14.32	14.3			65.48	63.88			27.23	24.41			53.65	50.84			100	100			92.08	92.08			22.57	23.39			3.95	4.54
164.54		14.34	14.32			65.58	63.99			27.27	24.45			53.73	50.92			100	100			92.14	92.14			22.6	23.43			3.96	4.54
164.79		14.5	14.48			66.31	64.69			27.57	24.72			54.33	51.48			100	100			92.54	92.57			22.85	23.69			4	4.59
165		14.63	14.62			66.93	65.3			27.83	24.95			54.84	51.96			100	100			92.79	92.94			23.07	23.91			4.04	4.64
165.12		14.71	14.69			67.28	65.65			27.98	25.08			55.13	52.24			100	100			92.92	93.12			23.19	24.03			4.06	4.66
165.43		14.91	14.89			68.2	66.54			28.36	25.42			55.88	52.95			100	100			93.28	93.57			23.5	24.36			4.11	4.72
165.5		14.95	14.93			68.39	66.72			28.44	25.49			56.03	53.1			100	100			93.36	93.67			23.57	24.43			4.12	4.73
165.72		15.09	15.08			69.04	67.36			28.71	25.74			56.56	53.6			100	100			93.61	93.99			23.79	24.66			4.16	4.78
166		15.27	15.25			69.85	68.15			29.04	26.04			57.23	54.23			100	100			93.93	94.39			24.07	24.95			4.21	4.83
166.17		15.38	15.36			70.34	68.63			29.25	26.22			57.63	54.61			100	100			94.12	94.63			24.24	25.12			4.24	4.87
166.39		15.52	15.5			70.99	69.26			29.52	26.46			58.16	55.12			100	100			94.37	94.9			24.46	25.35			4.28	4.91
166.5		15.59	15.57			71.32	69.58			29.65	26.58			58.43	55.37			100	100			94.5	95.01			24.57	25.47			4.3	4.93
167		15.91	15.89			72.8	71.03			30.27	27.14			59.65	56.52			100	100			95.08	95.47			25.08	26			4.38	5.03
167.44		16.2	16.18			74.12	72.31			30.81	27.62			60.72	57.54			100	100			95.56	95.87			25.54	26.47			4.46	5.12
167.5		16.23	16.22			74.3	72.49			30.89	27.69			60.87	57.68			100	100			95.61	95.92			25.6	26.53			4.47	5.14
167.69		16.36	16.34			74.87	73.04			31.12	27.9			61.34	58.12			100	100			95.78	96.09			25.79	26.73			4.51	5.17
167.94		16.53	16.51			75.64	73.8			31.44	28.19			61.97	58.72			100	100			96.02	96.32			26.06	27.01			4.55	5.23
168		16.57	16.55			75.82	73.97			31.52	28.26			62.12	58.86			100	100			96.07	96.36			26.12	27.07			4.56	5.24
168.5		16.9	16.88			77.37	75.48			32.16	28.83			63.39	60.06			100	100			96.41	96.59			26.65	27.63			4.65	5.34
168.67		17.02	17			77.9	76			32.38	29.03			63.82	60.47			100	100			96.48	96.66			26.84	27.81			4.69	5.38
168.86		17.15	17.13			78.5	76.59			32.63	29.26			64.31	60.95			100	100			96.56	96.74			27.04	28.03			4.72	5.42
169		17.25	17.23			78.96	77.04			32.82	29.43			64.69	61.3			100	100			96.62	96.79			27.2	28.19			4.75	5.45
169		17.25	17.23			78.96	77.04			32.82	29.43			64.69	61.3			100	100			96.62	96.79			27.2	28.19			4.75	5.45
169.5		17.6	17.58			80.58	78.62			33.5	30.03			66.02	62.56			100	100			96.82	97			27.76	28.77			4.84	5.56
169.64		17.7	17.68			81.02	79.05			33.68	30.19			66.38	62.9			100	100			96.88	97.06			27.91	28.93			4.87	5.59
169.9		17.89	17.87			81.9	79.9			34.04	30.52			67.1	63.58			100	100			96.99	97.17			28.21	29.24			4.92	5.65
170		17.96	17.94			82.24	80.24			34.19	30.65			67.38	63.85			100	100			97.03	97.21			28.33	29.36			4.94	5.67
170.5		18.33	18.31			83.92	81.88			34.88	31.27			68.75	65.15			100	100			97.24	97.43			28.91	29.96			5.04	5.79
170.66		18.45	18.43			84.48	82.42			35.11	31.48			69.21	65.58			100	100			97.31	97.5			29.1	30.16			5.07	5.83
170.8		18.55	18.53			84.96	82.89			35.31	31.66			69.6	65.96			100	100			97.37	97.56			29.26	30.33			5.1	5.86
171		18.7	18.68			85.64	83.55			35.59	31.91			70.16	66.48			100	100			97.46	97.65			29.5	30.57			5.14	5.9
171.02		18.71	18.69			85.69	83.61			35.62	31.93			70.2	66.53			100	100			97.46	97.66			29.52	30.59			5.14	5.91
171.5		19.07	19.05			87.34	85.21			36.3	32.54			71.55	67.8			100	100			97.67	97.87			30.08	31.18			5.24	6.02
171.67		19.2	19.18			87.92	85.78			36.54	32.76			72.03	68.26			100	100			97.74	97.94			30.28	31.39			5.28	6.06
172		19.45	19.43			89.07	86.9			37.02	33.19			72.97	69.15			100	100			97.89	98.09			30.68	31.8			5.34	6.14
172.18		19.58	19.56			89.69	87.5			37.27	33.42			73.48	69.63			100	100			97.97	98.17			30.89	32.02			5.38	6.18
172.5		19.83	19.81			90.82	88.6			37.74	33.84			74.4	70.5			100	100			98.11	98.31			31.28	32.42			5.45	6.26
172.69		19.97	19.94			91.46	89.23			38.01	34.07			74.93	71			100	100			98.19	98.4			31.5	32.65			5.48	6.3
172.95		20.17	20.15			92.4	90.14			38.4	34.42			75.69	71.73			100	100			98.31	98.52			31.82	32.98			5.54	6.36
173		20.21	20.18			92.57	90.31			38.47	34.49			75.83	71.86			100	100			98.33	98.54			31.88	33.04			5.55	6.38
173.08		20.27	20.25			92.85	90.59			38.59	34.59			76.07	72.08			100	100			98.37	98.58			31.98	33.14			5.57	6.39
173.5		20.59	20.57			94.32	92.02			39.2	35.14			77.27	73.22			100	100			98.55	98.76			32.48	33.67			5.65	6.49
174		20.97	20.95			96.09	93.75			39.93	35.8			78.72	74.6			100	100			98.77	98.99			33.09	34.3			5.76	6.61
174.36		21.25	21.23			97.23	94.98			40.46	36.27			79.75	75.57			100	100			98.93	99.15			33.52	34.75			5.83	6.7
174.5		21.36	21.33			97.6	95.47			40.66	36.45			80.17	75.97			100	100			99	99.22			33.7	34.92			5.86	6.73
174.5		21.36	21.33			97.6	95.47			40.66	36.45			80.17	75.97			100	100			99	99.22			33.7	34.92			5.86	6.73
175		21.75	21.72			98.85	97.22			41.41	37.12			81.63	77.35			100	100			99.22	99.45			34.31	35.56			5.97	6.86
175.11		21.83	21.81			99.05	97.61			41.57	37.27			81.96	77.66			100	100			99.27	99.5			34.45	35.7			5.99	6.88
175.5		22.14	22.12			99.48	98.71			42.16	37.79			83.11	78.76			100	100			99.43	99.59			34.93	36.21			6.07	6.98
175.66		22.27	22.24			99.62	98.98			42.4	38.01			83.58	79.2			100	100			99.46	99.63			35.13	36.41			6.11	7.02
175.79		22.37	22.35			99.74	99.22			42.6	38.19			83.98	79.58			100	100			99.49	99.66			35.3	36.58			6.14	7.05
176		22.54	22.52			99.93	99.6			42.93	38.48			84.63	80.2			100	100			99.54	99.7			35.57	36.87			6.18	7.1
176.43		22.89	22.87			100	100			43.59	39.08			85.95	81.44			100	100			99.63	99.8			36.12	37.44			6.28	7.21
176.5		22.95	22.93			100	100			43.7	39.18			86.17	81.65			100	100			99.65	99.82			36.21	37.53			6.29	7.23
176.57		23.01	22.99			100	100			43.82	39.28			86.39	81.86			100	100			99.67	99.84			36.31	37.63			6.31	7.25
177		23.36	23.33			100	100			44.49	39.88			87.71	83.11			100	100			99.76	99.94			36.86	38.21			6.4	7.36
177.5		23.77	23.74			100	100			45.26	40.57			88.92	84.57			100	100			99.87	100			37.5	38.87			6.51	7.49
178		24.18	24.15			100	100			46.04	41.27			89.88	86.02			100	100			99.99	100			38.15	39.54			6.63	7.61
178.5		24.58	24.55			100	100			46.81	41.96			90.82	87.46			100	100			100	100			38.78	40.2			6.73	7.74
178.57		24.63	24.61			100	100			46.91	42.05			90.95	87.65			100	100			100	100			38.87	40.29			6.75	7.76
179		24.98	24.95			100	100			47.57	42.64			91.76	88.56			100	100			100	100			39.42	40.86			6.84	7.86
179.17		25.11	25.08			100	100			47.83	42.87			92.08	88.86			100	100			100	100			39.63	41.08			6.88	7.91
179.5		25.37	25.35			100	100			48.33	43.32			92.69	89.44			100	100			100	100			40.04	41.5			6.95	7.99
180		25.76	25.74			100	100			49.07	43.99			93.61	90.3			100	100			100	100			40.66	42.14			7.06	8.11
180.5		26.15	26.12			100	100			49.81	44.65			94.51	91.16			100	100			100	100			41.27	42.77			7.16	8.23
181		26.53	26.5			100	100			50.53	45.3			95.4	92			100	100			100	100			41.87	43.4			7.26	8.35
181.18		26.66	26.63			100	100			50.78	45.52			95.71	92.29			100	100			100	100			42.07	43.61			7.3	8.39
181.32		26.77	26.74			100	100			50.99	45.71			95.96	92.53			100	100			100	100			42.25	43.79			7.33	8.42
181.5		26.9	26.87			100	100			51.24	45.93			96.27	92.82			100	100			100	100			42.45	44			7.36	8.46
182		27.27	27.24			100	100			51.95	46.56			97.14	93.64			100	100			100	100			43.04	44.61			7.46	8.58
182.29		27.48	27.45			100	100			52.35	46.93			97.64	94.11			100	100			100	100			43.37	44.96			7.52	8.65
182.5		27.63	27.6			100	100			52.64	47.19			97.99	94.45			100	100			100	100			43.62	45.21			7.56	8.69
183		27.99	27.96			100	100			53.32	47.8			98.83	95.24			100	100			100	100			44.18	45.79			7.66	8.8
183.18		28.12	28.09			100	100			53.57	48.02			99.14	95.53			100	100			100	100			44.39	46.01			7.7	8.85
183.5		28.35	28.32			100	100			54.01	48.41			99.58	96.03			100	100			100	100			44.75	46.38			7.76	8.92
183.58		28.4	28.37			100	100			54.11	48.5			99.65	96.15			100	100			100	100			44.83	46.47			7.77	8.93
183.71		28.5	28.47			100	100			54.29	48.67			99.76	96.37			100	100			100	100			44.98	46.62			7.8	8.96
184		28.7	28.67			100	100			54.68	49.01			99.99	96.82			100	100			100	100			45.3	46.96			7.85	9.03
184.35		28.95	28.91			100	100			55.14	49.43			100	97.36			100	100			100	100			45.69	47.36			7.92	9.1
184.5		29.05	29.02			100	100			55.35	49.61			100	97.6			100	100			100	100			45.86	47.53			7.95	9.14
184.5		29.05	29.02			100	100			55.35	49.61			100	97.6			100	100			100	100			45.86	47.53			7.95	9.14
185		29.4	29.37			100	100			56.01	50.21			100	98.36			100	100			100	100			46.41	48.1			8.04	9.24
185.4		29.68	29.65			100	100			56.55	50.69			100	98.99			100	100			100	100			46.85	48.56			8.12	9.33
185.5		29.75	29.72			100	100			56.67	50.8			100	99.14			100	100			100	100			46.96	48.67			8.14	9.35
185.53		29.77	29.74			100	100			56.71	50.84			100	99.18			100	100			100	100			46.99	48.7			8.14	9.36
186		30.1	30.06			100	100			57.34	51.4			100	99.85			100	100			100	100			47.5	49.24			8.23	9.46
186.38		30.36	30.32			100	100			57.84	51.84			100	100			100	100			100	100			47.92	49.67			8.3	9.54
186.5		30.44	30.4			100	100			57.99	51.98			100	100			100	100			100	100			48.05	49.8			8.32	9.57
186.53		30.46	30.42			100	100			58.03	52.02			100	100			100	100			100	100			48.08	49.83			8.33	9.57
187		30.78	30.75			100	100			58.65	52.57			100	100			100	100			100	100			48.59	50.36			8.42	9.68
187.04		30.81	30.77			100	100			58.7	52.61			100	100			100	100			100	100			48.63	50.41			8.42	9.68
187.5		31.13	31.09			100	100			59.31	53.16			100	100			100	100			100	100			49.13	50.93			8.51	9.78
187.52		31.14	31.11			100	100			59.33	53.18			100	100			100	100			100	100			49.16	50.95			8.51	9.79
187.95		31.44	31.4			100	100			59.9	53.69			100	100			100	100			100	100			49.63	51.44			8.59	9.88
188		31.47	31.44			100	100			59.96	53.75			100	100			100	100			100	100			49.68	51.49			8.6	9.89
188.11		31.54	31.51			100	100			60.1	53.87			100	100			100	100			100	100			49.79	51.61			8.62	9.91
188.5		31.81	31.78			100	100			60.62	54.34			100	100			100	100			100	100			50.22	52.06			8.7	10
189		32.16	32.13			100	100			61.28	54.93			100	100			100	100			100	100			50.77	52.62			8.79	10.11
189.27		32.35	32.31			100	100			61.63	55.24			100	100			100	100			100	100			51.06	52.93			8.84	10.16
189.5		32.51	32.47			100	100			61.95	55.53			100	100			100	100			100	100			51.32	53.2			8.88	10.21
190		32.86	32.82			100	100			62.61	56.12			100	100			100	100			100	100			51.87	53.77			8.98	10.32
190		32.86	32.82			100	100			62.61	56.12			100	100			100	100			100	100			51.87	53.77			8.98	10.32
190.4		33.14	33.11			100	100			63.16	56.61			100	100			100	100			100	100			52.32	54.23			9.06	10.41
190.5		33.22	33.18			100	100			63.29	56.73			100	100			100	100			100	100			52.44	54.35			9.08	10.44
190.53		33.24	33.2			100	100			63.33	56.77			100	100			100	100			100	100			52.47	54.39			9.08	10.44
190.82		33.45	33.41			100	100			63.74	57.13			100	100			100	100			100	100			52.81	54.73			9.14	10.51
190.97		33.56	33.52			100	100			63.94	57.31			100	100			100	100			100	100			52.97	54.91			9.17	10.54
191		33.58	33.54			100	100			63.99	57.36			100	100			100	100			100	100			53.01	54.95			9.17	10.55
191.5		33.95	33.91			100	100			64.69	57.99			100	100			100	100			100	100			53.6	55.55			9.27	10.66
191.56		33.99	33.95			100	100			64.77	58.06			100	100			100	100			100	100			53.66	55.62			9.29	10.68
191.99		34.31	34.28			100	100			65.39	58.61			100	100			100	100			100	100			54.17	56.15			9.37	10.78
192		34.32	34.28			100	100			65.4	58.62			100	100			100	100			100	100			54.18	56.16			9.38	10.78
192.13		34.42	34.38			100	100			65.59	58.79			100	100			100	100			100	100			54.34	56.33			9.4	10.81
192.5		34.7	34.66			100	100			66.12	59.26			100	100			100	100			100	100			54.78	56.78			9.48	10.9
192.55		34.73	34.69			100	100			66.18	59.32			100	100			100	100			100	100			54.83	56.83			9.49	10.91
192.77		34.89	34.86			100	100			66.49	59.6			100	100			100	100			100	100			55.09	57.1			9.53	10.96
193		35.07	35.03			100	100			66.82	59.9			100	100			100	100			100	100			55.36	57.38			9.58	11.01
193.5		35.43	35.4			100	100			67.52	60.53			100	100			100	100			100	100			55.94	57.99			9.68	11.13
194		35.79	35.76			100	100			68.21	61.14			100	100			100	100			100	100			56.51	58.58			9.77	11.24
194.15		35.9	35.86			100	100			68.42	61.32			100	100			100	100			100	100			56.68	58.75			9.8	11.27
194.31		36.01	35.97			100	100			68.62	61.51			100	100			100	100			100	100			56.85	58.93			9.83	11.31
194.5		36.14	36.1			100	100			68.88	61.74			100	100			100	100			100	100			57.06	59.15			9.87	11.35
195		36.48	36.44			100	100			69.53	62.32			100	100			100	100			100	100			57.6	59.7			9.96	11.45
195.5		36.81	36.77			100	100			70.14	62.87			100	100			100	100			100	100			58.11	60.23			10.05	11.56
196		37.12	37.08			100	100			70.73	63.4			100	100			100	100			100	100			58.6	60.74			10.13	11.65
196.5		37.41	37.36			100	100			71.29	63.9			100	100			100	100			100	100			59.06	61.21			10.21	11.74
196.72		37.53	37.48			100	100			71.52	64.1			100	100			100	100			100	100			59.25	61.41			10.24	11.78
196.86		37.6	37.56			100	100			71.66	64.24			100	100			100	100			100	100			59.37	61.54			10.26	11.8
197		37.67	37.63			100	100			71.8	64.35			100	100			100	100			100	100			59.48	61.65			10.28	11.83
197.5		37.92	37.88			100	100			72.26	64.77			100	100			100	100			100	100			59.87	62.05			10.35	11.9
197.86		38.08	38.03			100	100			72.57	65.05			100	100			100	100			100	100			60.12	62.31			10.39	11.95
198		38.14	38.09			100	100			72.68	65.15			100	100			100	100			100	100			60.21	62.41			10.41	11.97
198		38.14	38.09			100	100			72.68	65.15			100	100			100	100			100	100			60.21	62.41			10.41	11.97
198.5		38.33	38.28			100	100			73.04	65.47			100	100			100	100			100	100			60.51	62.72			10.46	12.03
199		38.48	38.44			100	100			73.34	65.74			100	100			100	100			100	100			60.76	62.98			10.5	12.08
199.26		38.55	38.51			100	100			73.47	65.86			100	100			100	100			100	100			60.87	63.09			10.52	12.1
199.41		38.59	38.55			100	100			73.54	65.92			100	100			100	100			100	100			60.93	63.15			10.53	12.11
199.5		38.61	38.56			100	100			73.58	65.95			100	100			100	100			100	100			60.96	63.18			10.54	12.12
200		38.7	38.65			100	100			73.75	66.1			100	100			100	100			100	100			61.1	63.33			10.56	12.15
200.5		38.72	38.68			100	100			73.8	66.15			100	100			100	100			100	100			61.14	63.37			10.57	12.15
200.78		38.7	38.66			100	100			73.76	66.11			100	100			100	100			100	100			61.1	63.33			10.56	12.15
201		38.67	38.63			100	100			73.69	66.06			100	100			100	100			100	100			61.05	63.28			10.55	12.14
201.5		38.54	38.49			100	100			73.44	65.83			100	100			100	100			100	100			60.84	63.07			10.52	12.1
201.73		38.45	38.41			100	100			73.28	65.69			100	100			100	100			100	100			60.71	62.93			10.5	12.07
201.88		38.39	38.35			100	100			73.17	65.58			100	100			100	100			100	100			60.62	62.83			10.48	12.05
202		38.33	38.29			100	100			73.06	65.48			100	100			100	100			100	100			60.52	62.74			10.46	12.03
202.5		38.07	38.03			100	100			72.56	65.04			100	100			100	100			100	100			60.11	62.31			10.39	11.95
203		37.75	37.71			100	100			71.95	64.49			100	100			100	100			100	100			59.61	61.78			10.31	11.85
203.5		37.38	37.34			100	100			71.23	63.85			100	100			100	100			100	100			59.01	61.17			10.2	11.73
204		36.96	36.92			100	100			70.44	63.14			100	100			100	100			100	100			58.35	60.48			10.09	11.6
204.5		36.5	36.46			100	100			69.56	62.35			100	100			100	100			100	100			57.62	59.73			9.97	11.46
204.51		36.49	36.45			100	100			69.54	62.33			100	100			100	100			100	100			57.61	59.71			9.96	11.46
205		36	35.96			100	100			68.61	61.5			100	100			100	100			100	100			56.84	58.91			9.83	11.3
205.5		35.48	35.44			100	100			67.6	60.6			100	100			100	100			100	100			56.01	58.05			9.69	11.14
206		34.92	34.89			100	100			66.55	59.65			100	100			100	100			100	100			55.13	57.15			9.54	10.97
206.5		34.36	34.32			100	100			65.47	58.68			100	100			100	100			100	100			54.24	56.22			9.38	10.79
206.61		34.23	34.19			100	100			65.23	58.47			100	100			100	100			100	100			54.04	56.01			9.35	10.75
206.74		34.08	34.05			100	100			64.95	58.22			100	100			100	100			100	100			53.81	55.77			9.31	10.71
207		33.77	33.74			100	100			64.35	57.69			100	100			100	100			100	100			53.32	55.26			9.23	10.61
207.43		33.26	33.23			100	100			63.38	56.81			100	100			100	100			100	100			52.51	54.43			9.09	10.45
207.5		33.18	33.15			100	100			63.23	56.68			100	100			100	100			100	100			52.39	54.3			9.07	10.43
208		32.59	32.56			100	100			62.1	55.67			100	100			100	100			100	100			51.45	53.33			8.91	10.24
208.26		32.29	32.26			100	100			61.53	55.15			100	100			100	100			100	100			50.97	52.84			8.83	10.15
208.42		32.11	32.07			100	100			61.17	54.83			100	100			100	100			100	100			50.68	52.53			8.77	10.09
208.5		32	31.97			100	100			60.98	54.66			100	100			100	100			100	100			50.52	52.37			8.75	10.06
209		31.43	31.39			100	100			59.88	53.68			100	100			100	100			100	100			49.61	51.42			8.59	9.88
209.05		31.37	31.33			100	100			59.76	53.57			100	100			100	100			100	100			49.51	51.32			8.57	9.86
209.19		31.21	31.17			100	100			59.46	53.3			100	100			100	100			100	100			49.26	51.06			8.53	9.81
209.5		30.86	30.83			100	100			58.8	52.71			100	100			100	100			100	100			48.72	50.5			8.44	9.7
210		30.32	30.29			100	100			57.77	51.78			100	100			100	100			100	100			47.86	49.61			8.29	9.53
210.04		30.27	30.24			100	100			57.68	51.7			100	100			100	100			100	100			47.79	49.53			8.28	9.52
210.2		30.11	30.08			100	100			57.36	51.42			100	99.86			100	100			100	100			47.53	49.26			8.23	9.47
210.43		29.86	29.83			100	100			56.89	50.99			100	99.39			100	100			100	100			47.13	48.85			8.17	9.39
210.5		29.79	29.76			100	100			56.76	50.88			100	99.23			100	100			100	100			47.02	48.74			8.15	9.37
211		29.26	29.22			100	100			55.74	49.96			100	98.05			100	100			100	100			46.18	47.87			8	9.2
211.19		29.05	29.02			100	100			55.35	49.61			100	97.59			100	100			100	100			45.86	47.53			7.95	9.14
211.34		28.9	28.86			100	100			55.05	49.34			100	97.24			100	100			100	100			45.61	47.27			7.9	9.09
211.5		28.72	28.69			100	100			54.71	49.05			100	96.86			100	100			100	100			45.33	46.99			7.86	9.03
211.89		28.3	28.27			100	100			53.91	48.32			99.52	95.92			100	100			100	100			44.66	46.3			7.74	8.9
212		28.18	28.15			100	100			53.68	48.12			99.28	95.66			100	100			100	100			44.48	46.1			7.71	8.86
212.04		28.14	28.11			100	100			53.6	48.05			99.18	95.57			100	100			100	100			44.41	46.03			7.7	8.85
212.26		27.9	27.87			100	100			53.15	47.65			98.62	95.04			100	100			100	100			44.04	45.65			7.64	8.78
212.39		27.76	27.73			100	100			52.88	47.41			98.29	94.73			100	100			100	100			43.82	45.42			7.6	8.73
212.5		27.64	27.61			100	100			52.65	47.2			98.01	94.46			100	100			100	100			43.63	45.22			7.56	8.7
213		27.1	27.07			100	100			51.62	46.27			96.74	93.26			100	100			100	100			42.77	44.33			7.42	8.53
213.44		26.62	26.59			100	100			50.7	45.45			95.61	92.2			100	100			100	100			42.01	43.55			7.29	8.38
213.5		26.56	26.53			100	100			50.58	45.34			95.46	92.06			100	100			100	100			41.91	43.44			7.27	8.36
213.8		26.23	26.2			100	100			49.96	44.78			94.7	91.33			100	100			100	100			41.39	42.91			7.18	8.25
213.93		26.08	26.05			100	100			49.68	44.53			94.35	91			100	100			100	100			41.16	42.66			7.14	8.21
214		26.01	25.98			100	100			49.54	44.41			94.18	90.85			100	100			100	100			41.05	42.55			7.12	8.19
214.5		25.46	25.43			100	100			48.5	43.47			92.9	89.63			100	100			100	100			40.18	41.65			6.97	8.02
215		24.91	24.88			100	100			47.44	42.53			91.6	88.41			100	100			100	100			39.31	40.74			6.82	7.84
215.31		24.56	24.53			100	100			46.78	41.93			90.79	87.4			100	100			100	100			38.76	40.17			6.73	7.73
215.45		24.41	24.38			100	100			46.49	41.67			90.43	86.86			100	100			100	100			38.52	39.93			6.69	7.69
215.5		24.35	24.33			100	100			46.38	41.58			90.3	86.66			100	100			100	100			38.43	39.83			6.67	7.67
216		23.8	23.77			100	100			45.32	40.62			88.99	84.67			100	100			99.88	100			37.55	38.92			6.52	7.5
216.5		23.24	23.21			100	100			44.25	39.67			87.25	82.68			100	100			99.73	99.9			36.67	38.01			6.37	7.32
216.82		22.88	22.85			100	100			43.56	39.05			85.89	81.39			100	100			99.63	99.8			36.1	37.41			6.27	7.21
216.96		22.73	22.7			100	99.93			43.28	38.8			85.33	80.86			100	100			99.59	99.76			35.86	37.17			6.23	7.16
217		22.68	22.66			100	99.88			43.19	38.72			85.15	80.69			100	100			99.57	99.74			35.79	37.09			6.22	7.15
217.5		22.13	22.11			99.47	98.68			42.14	37.77			83.07	78.72			100	100			99.42	99.59			34.92	36.19			6.07	6.98
217.51		22.12	22.1			99.46	98.66			42.12	37.76			83.04	78.69			100	100			99.42	99.58			34.9	36.17			6.07	6.97
218		21.59	21.56			98.39	96.5			41.1	36.85			81.03	76.79			100	100			99.13	99.35			34.06	35.3			5.92	6.81
218.07		21.51	21.49			98.12	96.15			40.95	36.71			80.74	76.51			100	100			99.08	99.31			33.94	35.17			5.9	6.78
218.21		21.37	21.34			97.64	95.52			40.68	36.47			80.21	76			100	100			99	99.22			33.71	34.94			5.86	6.74
218.5		21.06	21.03			96.47	94.12			40.09	35.94			79.03	74.89			100	100			98.82	99.04			33.22	34.43			5.78	6.64
218.56		20.99	20.97			96.18	93.83			39.97	35.83			78.79	74.66			100	100			98.78	99			33.12	34.33			5.76	6.62
219		20.53	20.51			94.04	91.75			39.08	35.03			77.04	73			100	100			98.52	98.73			32.38	33.57			5.64	6.48
219.02		20.51	20.48			93.94	91.66			39.04	35			76.96	72.93			100	100			98.5	98.72			32.35	33.53			5.63	6.47
219.5		20	19.98			91.61	89.38			38.07	34.13			75.05	71.12			100	100			98.21	98.42			31.55	32.7			5.49	6.31
219.87		19.6	19.58			89.77	87.58			37.31	33.45			73.54	69.69			100	100			97.98	98.18			30.92	32.04			5.39	6.19
220		19.46	19.44			89.13	86.96			37.04	33.21			73.02	69.19			100	100			97.9	98.1			30.7	31.82			5.35	6.14
220.45		18.99	18.97			86.95	84.84			36.14	32.4			71.24	67.5			100	100			97.62	97.82			29.95	31.04			5.22	5.99
220.5		18.93	18.91			86.71	84.6			36.04	32.31			71.04	67.31			100	100			97.59	97.79			29.86	30.95			5.2	5.98
220.6		18.83	18.81			86.24	84.13			35.84	32.13			70.65	66.95			100	100			97.53	97.73			29.7	30.79			5.18	5.95
220.95		18.47	18.45			84.56	82.5			35.15	31.51			69.28	65.65			100	100			97.32	97.51			29.13	30.19			5.08	5.83
221		18.41	18.39			84.32	82.26			35.05	31.42			69.08	65.46			100	100			97.29	97.48			29.04	30.1			5.06	5.82
221.07		18.34	18.32			83.97	81.92			34.9	31.29			68.79	65.18			100	100			97.25	97.44			28.92	29.98			5.04	5.79
221.48		17.92	17.9			82.03	80.03			34.1	30.57			67.2	63.68			100	100			97	97.19			28.26	29.29			4.93	5.66
221.5		17.9	17.88			81.96	79.96			34.07	30.54			67.14	63.63			100	100			96.99	97.18			28.23	29.26			4.92	5.66
221.75		17.65	17.63			80.78	78.82			33.58	30.1			66.18	62.72			100	100			96.85	97.03			27.83	28.84			4.86	5.58
221.98		17.4	17.38			79.67	77.73			33.12	29.69			65.27	61.85			100	100			96.71	96.89			27.45	28.45			4.79	5.5
222		17.39	17.37			79.6	77.66			33.09	29.66			65.21	61.8			100	100			96.7	96.88			27.42	28.42			4.79	5.5
222.25		17.13	17.11			78.42	76.51			32.6	29.23			64.25	60.88			100	100			96.55	96.73			27.02	28			4.72	5.42
222.49		16.88	16.86			77.27	75.39			32.12	28.8			63.3	59.99			100	100			96.4	96.58			26.62	27.59			4.65	5.34
222.5		16.87	16.85			77.23	75.35			32.11	28.78			63.27	59.96			100	100			96.4	96.57			26.61	27.58			4.65	5.33
222.66		16.71	16.69			76.47	74.61			31.79	28.5			62.65	59.37			100	100			96.26	96.47			26.35	27.31			4.6	5.28
222.81		16.55	16.53			75.76	73.92			31.5	28.24			62.07	58.82			100	100			96.05	96.34			26.1	27.05			4.56	5.23
223		16.36	16.34			74.86	73.04			31.12	27.9			61.33	58.12			100	100			95.78	96.09			25.79	26.73			4.51	5.17
223.3		16.04	16.02			73.39	71.61			30.51	27.36			60.13	56.98			100	100			95.31	95.65			25.29	26.21			4.42	5.07
223.47		15.87	15.85			72.61	70.84			30.19	27.06			59.48	56.37			100	100			95	95.41			25.02	25.93			4.37	5.02
223.5		15.83	15.81			72.45	70.68			30.12	27			59.35	56.24			100	100			94.94	95.36			24.96	25.87			4.36	5.01
223.66		15.66	15.64			71.65	69.91			29.79	26.71			58.7	55.63			100	100			94.63	95.12			24.69	25.59			4.32	4.96
223.88		15.43	15.41			70.59	68.87			29.35	26.31			57.83	54.81			100	100			94.22	94.74			24.33	25.21			4.25	4.88
224		15.3	15.28			69.99	68.28			29.1	26.09			57.34	54.34			100	100			93.98	94.45			24.12	25			4.22	4.84
224.14		15.14	15.13			69.28	67.59			28.81	25.83			56.76	53.79			100	100			93.7	94.11			23.87	24.74			4.18	4.79
224.39		14.87	14.85			68	66.34			28.28	25.35			55.71	52.79			100	100			93.2	93.48			23.43	24.29			4.1	4.71
224.5		14.75	14.73			67.46	65.81			28.05	25.15			55.27	52.37			100	100			92.99	93.21			23.25	24.1			4.07	4.67
224.64		14.59	14.57			66.71	65.09			27.74	24.87			54.66	51.79			100	100			92.7	92.81			22.99	23.83			4.03	4.62
224.79		14.42	14.41			65.97	64.36			27.43	24.59			54.05	51.22			100	100			92.36	92.37			22.74	23.56			3.98	4.57
224.99		14.19	14.17			64.89	63.31			26.98	24.19			53.16	50.38			100	100			91.73	91.71			22.36	23.18			3.92	4.5
225		14.18	14.16			64.85	63.27			26.97	24.18			53.13	50.35			100	100			91.7	91.69			22.35	23.17			3.92	4.49
225.25		13.89	13.87			63.49	61.95			26.41	23.67			52.02	49.3			99.47	99.96			90.69	90.65			21.89	22.68			3.84	4.4
225.49		13.61	13.59			62.21	60.69			25.87	23.2			50.97	48.3			98.13	99.29			89.64	89.63			21.44	22.23			3.76	4.31
225.5		13.6	13.58			62.18	60.66			25.86	23.19			50.94	48.28			98.1	99.27			89.61	89.6			21.43	22.21			3.76	4.31
225.68		13.39	13.37			61.2	59.71			25.45	22.82			50.14	47.52			97.08	98.42			88.73	88.72			21.1	21.87			3.7	4.25
225.89		13.14	13.13			60.08	58.61			24.99	22.4			49.22	46.64			95.44	97.22			87.65	87.64			20.71	21.47			3.63	4.17
226		13.01	12.99			59.45	58			24.73	22.17			48.71	46.16			94.45	96.56			87.02	87			20.5	21.24			3.6	4.13
226.19		12.78	12.76			58.4	56.98			24.29	21.78			47.85	45.34			92.78	95.26			85.95	85.93			20.13	20.87			3.54	4.06
226.33		12.6	12.58			57.57	56.17			23.95	21.47			47.17	44.7			91.46	93.91			85.11	85.1			19.85	20.57			3.49	4
226.5		12.39	12.37			56.61	55.23			23.55	21.11			46.38	43.95			89.93	92.34			84.08	84.12			19.52	20.23			3.43	3.93
226.5		12.39	12.37			56.61	55.23			23.55	21.11			46.38	43.95			89.93	92.34			84.08	84.12			19.52	20.23			3.43	3.93
226.78		12.04	12.02			54.99	53.65			22.88	20.51			45.06	42.7			87.36	89.7			82.23	82.39			18.96	19.65			3.34	3.83
227		11.74	11.73			53.65	52.34			22.32	20.01			43.96	41.66			85.22	87.51			80.39	80.74			18.5	19.18			3.26	3.73
227		11.74	11.73			53.65	52.34			22.32	20.01			43.96	41.66			85.22	87.51			80.39	80.74			18.5	19.18			3.26	3.73
227.21		11.47	11.46			52.4	51.12			21.8	19.55			42.94	40.69			83.24	85.47			78.53	78.96			18.07	18.73			3.18	3.65
227.5		11.08	11.07			50.59	49.36			21.05	18.88			41.45	39.28			80.36	82.52			75.81	76.22			17.45	18.09			3.08	3.53
227.5		11.08	11.07			50.59	49.36			21.05	18.88			41.45	39.28			80.36	82.52			75.81	76.22			17.45	18.09			3.08	3.53
228		10.38	10.37			47.36	46.2			19.71	17.67			38.81	36.77			75.22	77.24			70.96	71.35			16.34	16.93			2.89	3.31
228.27		9.98	9.97			45.53	44.42			18.95	16.99			37.3	35.35			72.31	74.25			68.22	68.59			15.71	16.28			2.78	3.18
228.46		9.7	9.69			44.23	43.16			18.41	16.51			36.25	34.35			70.26	72.14			66.28	66.64			15.27	15.82			2.7	3.09
228.5		9.63	9.62			43.94	42.87			18.29	16.4			36	34.12			69.79	71.66			65.83	66.19			15.16	15.72			2.68	3.07
228.81		9.15	9.14			41.73	40.71			17.37	15.58			34.19	32.41			66.27	68.05			62.52	62.86			14.41	14.93			2.55	2.93
229		8.84	8.83			40.3	39.32			16.78	15.05			33.02	31.3			64	65.72			60.38	60.71			13.91	14.42			2.47	2.83
229.09		8.69	8.68			39.61	38.64			16.49	14.79			32.46	30.76			62.9	64.59			59.34	59.66			13.68	14.17			2.43	2.78
229.45		8.07	8.07			36.77	35.88			15.32	13.74			30.14	28.56			58.4	59.96			55.09	55.39			12.7	13.16			2.26	2.59
229.5		8	7.99			36.41	35.53			15.17	13.6			29.84	28.28			57.83	59.38			54.55	54.85			12.58	13.04			2.24	2.56
229.97		7.16	7.15			32.58	31.78			13.58	12.18			26.7	25.3			51.73	53.11			48.8	49.07			11.26	11.67			2.01	2.3
230		7.11	7.1			32.32	31.54			13.47	12.08			26.49	25.11			51.33	52.7			48.42	48.68			11.17	11.58			2	2.29
230.25		6.64	6.63			30.17	29.43			12.58	11.28			24.73	23.43			47.9	49.18			45.19	45.43			10.43	10.81			1.87	2.14
230.5		6.15	6.14			27.92	27.24			11.64	10.45			22.88	21.69			44.32	45.51			41.82	42.04			9.66	10.01			1.74	1.99
230.78		5.58	5.57			25.28	24.66			10.55	9.46			20.72	19.64			40.12	41.2			37.85	38.06			8.75	9.07			1.58	1.81
231		5.11	5.1			23.13	22.57			9.66	8.66			18.96	17.97			36.71	37.69			34.63	34.82			8.01	8.3			1.46	1.66
231.5		3.99	3.99			18.01	17.57			7.53	6.76			14.77	14			28.57	29.33			26.96	27.1			6.25	6.48			1.16	1.32
232		2.83	2.83			12.68	12.37			5.32	4.78			10.4	9.86			20.09	20.63			18.96	19.06			4.42	4.58			0.84	0.95
232.5		1.64	1.64			7.19	7.01			3.04	2.74			5.9	5.6			11.37	11.67			10.73	10.79			2.54	2.62			0.52	0.58
232.92		0.6	0.6			2.4	2.35			1.06	0.96			1.99	1.89			3.76	3.86			3.55	3.57			0.89	0.92			0.24	0.26
233		0.41	0.41			1.51	1.47			0.68	0.62			1.25	1.19			2.34	2.4			2.21	2.22			0.58	0.6			0.18	0.2
233.5		0.1	0.1			0.1	0.1			0.1	0.1			0.1	0.1			0.1	0.1			0.1	0.1			0.1	0.1			0.1	0.1
234		0.1	0.1			0.1	0.1			0.1	0.1			0.1	0.1			0.1	0.1			0.1	0.1			0.1	0.1			0.1	0.1
234.23		0.1	0.1			0.1	0.1			0.1	0.1			0.1	0.1			0.1	0.1			0.1	0.1			0.1	0.1			0.1	0.1
234.5		0.1	0.1			0.1	0.1			0.1	0.1			0.1	0.1			0.1	0.1			0.1	0.1			0.1	0.1			0.1	0.1
235		0.1	0.1			0.1	0.1			0.1	0.1			0.1	0.1			0.1	0.1			0.1	0.1			0.1	0.1			0.1	0.1
235.5		0.1	0.1			0.1	0.1			0.1	0.1			0.1	0.1			0.1	0.1			0.1	0.1			0.1	0.1			0.1	0.1
236		0.1	0.1			0.1	0.1			0.1	0.1			0.1	0.1			0.1	0.1			0.1	0.1			0.1	0.1			0.1	0.1
236.5		0.1	0.1			0.1	0.1			0.1	0.1			0.1	0.1			0.1	0.1			0.1	0.1			0.1	0.1			0.1	0.1
236.5		0.1	0.1			0.1	0.1			0.1	0.1			0.1	0.1			0.1	0.1			0.1	0.1			0.1	0.1			0.1	0.1
237		0.1	0.1			0.1	0.1			0.1	0.1			0.1	0.1			0.1	0.1			0.1	0.1			0.1	0.1			0.1	0.1
237.5		0.1	0.1			0.1	0.1			0.1	0.1			0.1	0.1			0.1	0.1			0.1	0.1			0.1	0.1			0.1	0.1
238		0.1	0.1			0.1	0.1			0.1	0.1			0.1	0.1			0.1	0.1			0.1	0.1			0.1	0.1			0.1	0.1
238.5		0.1	0.1			0.1	0.1			0.1	0.1			0.1	0.1			0.1	0.1			0.1	0.1			0.1	0.1			0.1	0.1
239		0.1	0.1			0.1	0.1			0.1	0.1			0.1	0.1			0.1	0.1			0.1	0.1			0.1	0.1			0.1	0.1
239.5		0.1	0.1			0.1	0.1			0.1	0.1			0.1	0.1			0.1	0.1			0.1	0.1			0.1	0.1			0.1	0.1
239.71		0.1	0.1			0.1	0.1			0.1	0.1			0.1	0.1			0.1	0.1			0.1	0.1			0.1	0.1			0.1	0.1
240		0.1	0.1			0.1	0.1			0.1	0.1			0.1	0.1			0.1	0.1			0.1	0.1			0.1	0.1			0.1	0.1
240.5		0.1	0.1			0.1	0.1			0.1	0.1			0.1	0.1			0.1	0.1			0.1	0.1			0.1	0.1			0.1	0.1
241		0.1	0.1			0.1	0.1			0.1	0.1			0.1	0.1			0.1	0.1			0.1	0.1			0.1	0.1			0.1	0.1
241.5		0.1	0.1			0.1	0.1			0.1	0.1			0.1	0.1			0.1	0.1			0.1	0.1			0.1	0.1			0.1	0.1
242		0.1	0.1			0.1	0.1			0.1	0.1			0.1	0.1			0.1	0.1			0.1	0.1			0.1	0.1			0.1	0.1
242.5		0.1	0.1			0.1	0.1			0.1	0.1			0.1	0.1			0.1	0.1			0.1	0.1			0.1	0.1			0.1	0.1
243		0.1	0.1			0.1	0.1			0.1	0.1			0.1	0.1			0.1	0.1			0.1	0.1			0.1	0.1			0.1	0.1
243.5		0.1	0.1			0.1	0.1			0.1	0.1			0.1	0.1			0.1	0.1			0.1	0.1			0.1	0.1			0.1	0.1
244		0.1	0.1			0.1	0.1			0.1	0.1			0.1	0.1			0.1	0.1			0.1	0.1			0.1	0.1			0.1	0.1
244.5		0.1	0.1			0.1	0.1			0.1	0.1			0.1	0.1			0.1	0.1			0.1	0.1			0.1	0.1			0.1	0.1
245		0.1	0.1			0.1	0.1			0.1	0.1			0.1	0.1			0.1	0.1			0.1	0.1			0.1	0.1			0.1	0.1
245.5		0.1	0.1			0.1	0.1			0.1	0.1			0.1	0.1			0.1	0.1			0.1	0.1			0.1	0.1			0.1	0.1
246		0.1	0.1			0.1	0.1			0.1	0.1			0.1	0.1			0.1	0.1			0.1	0.1			0.1	0.1			0.1	0.1
246.5		0.1	0.1			0.1	0.1			0.1	0.1			0.1	0.1			0.1	0.1			0.1	0.1			0.1	0.1			0.1	0.1
247		0.1	0.1			0.1	0.1			0.1	0.1			0.1	0.1			0.1	0.1			0.1	0.1			0.1	0.1			0.1	0.1
247.5		0.1	0.1			0.1	0.1			0.1	0.1			0.1	0.1			0.1	0.1			0.1	0.1			0.1	0.1			0.1	0.1
248		0.1	0.1			0.1	0.1			0.1	0.1			0.1	0.1			0.1	0.1			0.1	0.1			0.1	0.1			0.1	0.1
248.5		0.1	0.1			0.1	0.1			0.1	0.1			0.1	0.1			0.1	0.1			0.1	0.1			0.1	0.1			0.1	0.1
249		0.1	0.1			0.1	0.1			0.1	0.1			0.1	0.1			0.1	0.1			0.1	0.1			0.1	0.1			0.1	0.1
249.5		0.1	0.1			0.1	0.1			0.1	0.1			0.1	0.1			0.1	0.1			0.1	0.1			0.1	0.1			0.1	0.1
250		0.1	0.1			0.1	0.1			0.1	0.1			0.1	0.1			0.1	0.1			0.1	0.1			0.1	0.1			0.1	0.1
